# Supplementary material for: Environmental radiation assessment in the specified living areas for returnees of Okuma Town, Fukushima prefecture: Field measurements prior to decontamination
Source: PLoS One. 2026 Jul 24;21(7):e0354457. doi: 10.1371/journal.pone.0354457 (PMC13399351; doi:10.1371/journal.pone.0354457)
Supplement: S1 File — (XLSX) [file pone.0354457.s001.xlsx]

## Sheet: Nov 2024
Ambient dose equivalent rate(µSv/h)
0.12117
0.098654
0.1043
0.1036
0.10377
0.097259
0.082055
0.098248
0.097709
0.16556
0.15164
0.17054
0.20371
0.17871
0.21403
0.23737
0.20479
0.24711
0.23302
0.20873
0.26411
0.22619
0.28195
0.21418
0.25509
0.24466
0.2495
0.20441
0.20981
0.16129
0.10762
0.10825
0.12057
0.14525
0.11889
0.12454
0.12036
0.12549
0.18951
0.19707
0.16069
0.1741
0.17861
0.17901
0.17713
0.17189
0.17347
0.1848
0.1655
0.15512
0.15639
0.15507
0.149
0.16423
0.16462
0.081954
0.080403
0.076427
0.079039
0.096593
0.13329
0.1309
0.13105
0.13655
0.17904
0.21681
0.19362
0.20856
0.24466
0.21414
0.18419
0.19187
0.1633
0.29219
0.32419
0.34794
0.2376
0.26279
0.49182
0.52967
0.48444
0.44298
0.28179
0.21703
0.22875
0.24227
0.32085
0.17651
0.19636
0.18347
0.20431
0.13243
0.14573
0.11774
0.10404
0.10442
0.082496
0.091281
0.10134
0.09758
0.10028
0.12574
0.15192
0.1737
0.2608
0.37588
0.62736
0.60934
1.2554
1.4966
1.3744
1.1821
1.2051
1.066
0.76883
0.65944
0.83246
0.70606
0.71785
1.3354
0.99791
1.0907
1.1881
0.99583
1.1266
1.1526
1.0433
0.82655
0.71717
0.81953
1.1885
1.5159
1.4655
1.5483
1.3881
1.1069
1.0564
0.87954
1.2694
0.94495
0.82687
0.57558
1.0974
1.2824
1.5938
1.5576
1.6427
2.0329
1.8031
1.4711
1.0601
0.888
0.82215
0.8462
0.91109
0.84707
1.0356
0.8736
1.0332
0.88932
1.2104
1.1694
1.1228
1.1174
1.0603
1.1758
1.1485
0.93047
1.8765
1.3736
1.2294
1.0041
1.0553
0.79022
0.551
0.51081
0.46193
0.94168
1.0615
1.0634
0.91014
0.77646
0.84688
0.58585
1.5586
2.7627
3.2631
3.109
3.3505
3.373
3.5623
3.3568
3.4164
3.6624
3.7407
2.7358
4.1016
4.1821
4.7532
4.6082
4.5742
4.4825
4.6648
4.3384
4.6298
3.9498
3.7906
3.4247
2.9956
3.0668
3.0537
3.2084
2.7124
2.7342
2.7304
2.591
3.3486
3.9286
4.1269
4.3844
4.8996
4.0906
4.5598
4.4806
4.4723
3.8881
3.0303
3.0875
2.9301
3.8888
3.1188
2.588
2.7666
2.3131
2.1805
2.2392
1.8149
1.3444
1.2702
1.3079
1.2874
1.5315
2.1975
2.5991
1.9936
2.5458
2.988
3.3549
4.0393
4.055
3.4302
3.558
4.0495
3.1613
2.9136
2.6758
2.8292
2.1338
2.2517
1.5304
1.2059
1.6515
0.94722
0.61607
0.76382
0.85317
0.89428
0.84474
1.0802
0.97906
0.89475
1.0847
0.86572
1.2171
1.1176
1.0892
1.1302
1.0471
1.101
1.0614
2.1339
1.3751
1.2145
1.1471
1.3547
1.433
1.0024
1.0617
0.81182
0.72324
0.77704
1.4958
1.4034
1.4683
1.4734
1.6177
1.5714
2.2696
2.3807
2.8142
2.3609
1.8734
1.8395
2.3122
2.6472
2.3076
2.1694
1.2875
0.79651
0.70287
0.74764
0.86366
1.6143
1.9139
2.2748
2.4064
2.6104
2.8266
2.1977
2.4154
2.6604
1.8298
1.5133
1.76
2.3022
3.2031
2.0199
2.1847
2.2461
2.1017
2.163
2.0136
1.5859
1.1348
0.81711
0.643
0.73265
0.66621
0.63084
0.66499
0.496
0.48327
0.51597
0.62608
0.72218
0.95746
0.71279
0.83347
0.96432
0.94112
1.0752
1.3439
1.5473
2.1809
1.7597
1.7327
2.3604
2.4308
2.5089
2.5993
3.3805
2.4039
1.5987
1.88
2.2083
2.1007
2.2884
1.8414
1.8744
2.0856
2.0764
2.2202
2.0382
1.8322
1.7203
1.0851
1.1639
1.1852
1.1536
0.97925
0.93468
0.98047
0.96058
0.95691
0.71174
0.31177
0.46276
0.49712
0.7534
0.79269
0.73914
0.67839
0.67469
0.65447
0.65593
0.63698
0.57348
0.59651
0.68502
0.81106
0.84898
0.5589
0.48804
0.082837
0.6444
0.81655
0.92509
0.94254
1.0957
1.2811
1.3188
1.3166
1.289
1.1408
1.1793
1.0535
0.98683
1.0458
0.9606
0.79532
0.76672
0.74308
0.53511
0.54607
0.64968
0.85128
0.89832
0.52097
0.54246
0.57211
0.29625
0.31015
0.27941
0.44827
0.19392
0.19137
0.17152
0.20548
0.2056
0.35702
0.2217
0.21202
0.17485
0.26944
0.33078
0.29467
0.326
0.42976
0.50129
0.64247
0.64314
0.64719
0.60086
0.5852
0.628
0.61138
0.61606
0.61167
0.61074
0.71436
0.65805
0.77347
0.62414
0.70177
0.4932
0.53052
0.47379
0.41925
0.41397
0.49907
0.34102
0.3418
0.34828
0.35057
0.3338
0.33771
0.34834
0.35718
0.35264
0.34204
0.30867
0.27107
0.26096
0.27496
0.26808
0.26732
0.27427
0.3539
0.39118
0.21083
0.19278
0.19524
0.19748
0.19441
0.18921
0.55538
1.0879
1.34
1.7258
1.7422
1.5255
1.585
1.8611
1.9187
1.4918
1.4809
1.424
1.6622
1.0937
0.83118
0.74931
0.72934
0.75958
0.84753
1.2351
1.3189
1.3733
1.443
0.48519
0.83278
0.70939
0.64203
0.92254
0.63847
0.47641
1.5765
1.3785
1.3013
1.1905
1.1124
1.0232
0.98639
1.0289
1.1778
1.1905
1.2179
1.5666
1.4388
2.2844
2.1622
3.2164
3.237
3.2727
3.2619
3.29
3.2668
3.1735
3.1528
3.1949
3.2494
3.1666
3.1651
2.317
1.1056
0.94539
0.90904
1.8005
2.6594
2.5694
2.636
2.6738
2.7236
2.6989
2.6649
2.6953
2.642
2.6481
2.738
2.6565
2.643
2.6627
2.7006
2.6625
2.7244
2.6568
2.5255
2.6333
2.6095
2.595
2.4926
2.4467
2.9492
3.1799
3.1242
3.699
3.0697
3.9425
2.8741
2.7153
2.7379
2.7292
2.8088
2.971
2.6601
2.3731
2.1907
1.9419
1.2158
2.0993
1.2717
1.3453
1.2131
0.83973
0.80995
0.90889
0.98593
0.99388
0.96605
0.94687
0.86802
0.9532
1.2326
1.7138
1.5073
1.461
1.3143
1.3526
1.5563
1.4526
1.3279
0.79646
0.81273
0.81035
0.84723
0.86823
0.88229
0.8799
1.0683
1.3464
1.3803
1.5034
1.5442
1.5542
1.3325
1.6563
1.7568
1.8131
1.7393
1.7531
2.971
2.0612
2.2466
2.6097
2.5716
3.166
3.0297
2.8666
2.7298
3.0354
2.8458
3.3512
3.0624
3.5712
3.5651
3.4037
4.3741
4.8581
4.2179
3.8614
3.7215
3.9755
4.5373
3.9105
4.1587
3.2406
3.2475
3.0051
3.4023
3.5329
3.8092
3.4939
3.7865
3.38
3.1134
3.9024
3.1605
2.3985
2.8269
2.4775
3.2926
3.0867
3.2553
3.574
3.6515
3.2321
3.4308
2.4429
2.3009
2.6675
2.6873
2.6427
2.3311
2.1839
1.4401
1.3066
0.85369
1.3656
0.88018
0.84618
0.84658
0.85053
0.8342
0.83716
0.83495
0.84488
0.62148
0.59939
1.2435
1.4903
1.5142
1.5181
2.0305
1.8179
1.6348
1.2554
0.89291
0.83605
0.86838
0.94607
0.95303
0.89404
0.94651
1.0055
1.0904
1.1011
1.0826
1.0543
1.0564
0.98422
1.9118
1.3851
1.249
1.1101
1.2587
1.3766
0.93806
0.89678
0.73684
1.4914
1.4579
1.4106
1.501
1.4086
1.8918
2.3945
2.3831
2.7307
2.1168
1.8438
2.0865
2.2866
2.49
2.1221
2.2514
1.6982
0.95208
0.67615
0.65011
0.63948
0.5599
0.47388
0.50566
0.67154
0.9875
0.68017
0.91746
0.77383
0.69484
0.65875
0.65105
0.66674
0.65202
0.65207
0.64612
0.66635
0.69915
0.74753
0.5779
0.61074
0.7459
0.76528
0.79371
0.89843
0.99327
0.61652
0.65348
1.0228
0.94342
0.9644
0.87096
0.83368
0.77505
0.77855
0.65868
0.64217
0.66858
0.65297
1.1145
1.2176
1.1773
1.1994
1.2084
1.1102
1.1173
0.99553
0.90422
0.97431
0.94731
1.1648
1.8985
2.1983
2.269
2.0719
1.8951
1.0765
1.1149
1.1439
1.0607
1.0846
1.0159
0.995
0.96458
0.90517
0.97495
0.98088
0.94676
0.94158
0.93953
0.89674
0.8465
0.94561
0.9345
1.0128
1.2048
1.3287
1.2644
1.2988
1.1526
1.1856
1.363
1.3506
1.3441
1.3705
1.525
2.0228
2.0598
2.1522
1.7723
1.7227
1.4748
1.374
1.2349
1.2435
1.2012
1.2201
0.76426
0.82631
1.1469
0.97438
0.53131
0.52895
0.54347
0.67696
0.72784
0.77641
0.93402
1.8397
2.3613
2.4112
2.148
2.1777
1.8765
1.7975
2.2631
2.6244
1.986
1.8818
1.753
1.4666
1.6044
1.4684
1.4051
0.6854
1.0175
1.1729
1.1891
1.2744
1.2279
1.2426
1.2356
1.2384
1.2953
1.219
1.2852
1.2468
1.2506
1.1644
0.94264
1.2295
1.1118
1.1804
0.97876
0.97902
1.0342
0.99533
1.1216
1.1193
0.9263
0.81105
0.76752
0.82371
0.78801
0.86152
0.92692
0.85436
0.99635
1.3187
1.6649
1.7695
1.6578
1.0817
1.3116
0.90918
0.94471
0.54871
0.68671
0.675
0.67424
0.67903
0.65433
0.69314
0.70318
0.66858
0.66023
0.70904
0.66546
1.0798
0.98137
1.2014
1.0975
1.3066
1.5506
1.4909
1.6075
1.2593
0.95603
0.89621
0.8563
0.21704
0.27322
0.28438
0.30135
0.37386
0.41181
0.36325
0.36843
0.39287
0.36613
0.34301
0.34933
0.44884
0.42959
0.47447
0.30012
0.40431
0.34177
0.33286
0.35926
0.3964
0.45544
0.64316
0.44975
0.41666
0.53593
0.5462
0.49461
0.5761
0.39563
0.3454
0.35207
0.36389
0.42395
0.67459
0.28213
0.34374
0.33973
0.38296
0.3113
0.29075
0.32967
0.29609
0.34337
0.34522
0.25698
0.24769
0.2535
0.26349
0.20476
0.18609
0.20549
0.24461
0.23214
0.21701
0.21584
0.21307
0.1743
0.20836
0.19704
0.20559
0.20622
0.22016
0.19963
0.19807
0.21797
0.19986
0.25455
0.21811
0.24098
0.24976
0.2464
0.25657
0.25231
0.2533
0.24291
0.22774
0.28828
0.26239
0.27325
0.25292
0.29268
0.44813
0.32431
0.31977
0.29156
0.35267
0.28939
0.2965
0.28684
0.23549
0.29794
0.24859
0.28358
0.26747
0.26218
0.28298
0.26478
0.25342
0.2582
0.24646
0.2964
0.30452
0.34494
0.40499
0.38797
0.33131
0.3227
0.25473
0.23996
0.26988
0.25829
0.20385
0.20486
0.20943
0.24279
0.22249
0.22678
0.27294
0.22271
0.23525
0.23633
0.19312
0.20086
0.21599
0.21348
0.2094
0.22005
0.21644
0.19221
0.21305
0.20136
0.19525
0.26917
0.25647
0.25593
0.30004
0.2854
0.27248
0.24682
0.22144
0.18323
0.25704
0.22995
0.2246
0.2455
0.23677
0.29418
0.29423
0.31259
0.26976
0.26881
0.21821
0.21424
0.21492
0.28276
0.33556
0.31136
0.29472
0.31963
0.24989
0.23454
0.24265
0.32905
0.3783
0.30925
0.42022
0.40955
0.3813
0.30904
0.40572
0.35739
0.34934
0.33206
0.54633
0.55377
0.48066
0.49903
0.4902
0.48705
0.55729
0.47253
0.42015
0.43366
0.38757
0.38375
0.41447
0.43228
0.46883
0.51242
0.48537
0.45362
0.46989
0.59107
0.60583
0.61741
0.6103
0.76692
0.6187
0.80461
0.77078
1.055
0.79066
0.87096
0.67864
0.64579
0.203
0.48953
0.39622
0.43667
0.51666
0.33459
0.37817
0.48427
0.19166
0.66779
0.67163
0.6984
0.77191
0.70538
0.75342
0.72835
0.78921
0.75631
0.8678
1.0088
0.99113
1.12
0.99588
1.0546
1.1708
1.1644
1.0987
1.202
1.1249
1.1102
1.1081
0.97912
0.8512
0.75555
0.78436
0.64467
0.47471
0.58841
0.67332
0.68372
0.59817
0.56159
0.80096
0.63636
0.52997
0.60967
0.54022
0.51104
0.55115
0.63072
0.52999
0.5041
0.46582
0.758
0.79918
0.98431
1.0985
0.90905
0.90363
1.1132
1.0489
1.1549
1.0758
0.94452
0.66763
0.78701
0.61022
0.58846
0.5549
0.62244
0.56626
0.56708
0.57421
0.62799
0.63306
0.64484
0.50587
0.43364
0.40265
0.51804
0.59757
0.54437
0.59295
0.5866
0.52971
0.60154
0.45436
0.55289
0.50961
0.47398
0.51475
0.48373
0.45524
0.49613
0.44054
0.61256
0.48004
0.33896
0.49981
0.46401
0.50348
0.50315
0.4528
0.50205
0.52378
0.45104
0.58672
0.61832
0.63922
0.54583
0.40726
0.33854
0.19535
0.19434
0.19905
0.23594
0.23376
0.36372
0.46627
0.59782
0.65146
0.62931
0.73008
0.43019
0.34134
0.35113
0.36318
0.4026
0.19973
0.26524
0.26548
0.27935
0.2784
0.30678
0.26918
0.25628
0.24006
0.26561
0.26166
0.19543
0.21452
0.22982
0.23357
0.30536
0.37448
0.416
0.46661
0.30818
0.30125
0.28688
0.26327
0.30752
0.31072
0.34259
0.41497
0.5383
0.54887
0.34632
0.28855
0.28422
0.27754
0.23485
0.29256
0.31314
0.33736
0.27887
0.26779
0.21394
0.22114
0.31266
0.23335
0.37542
0.45519
0.36733
0.36059
0.56627
0.37772
0.33942
0.33227
0.31094
0.3321
0.29901
0.33536
0.32259
0.3162
0.32762
0.54564
0.61018
0.45292
0.55879
0.3446
0.27617
0.2837
0.33736
0.33064
0.32113
0.35625
0.30811
0.29533
0.29605
0.35678
0.31691
0.41581
0.32653
0.36877
0.36692
0.37007
0.35083
0.43378
0.4696
0.37406
0.39094
0.32243
0.44794
0.50704
0.58218
0.84111
0.70488
0.64728
0.48101
0.34539
0.35123
0.35615
0.51472
0.76351
1.0968
0.98567
1.0264
0.69876
0.58632
0.42562
0.38188
0.33133
0.32681
0.31272
0.31835
0.30565
0.35442
0.28738
0.34031
0.3304
0.37611
0.27641
0.30895
0.52031
0.40102
0.39892
0.35928
0.45537
0.54301
0.50108
0.48172
0.39418
0.35854
0.32121
0.32522
0.32245
0.31287
0.32426
0.34071
0.33076
0.32433
0.32245
0.32266
0.31058
0.31848
0.35116
0.29912
0.33017
0.32215
0.34037
0.30853
0.33788
0.33064
0.36011
0.46649
0.51039
0.42107
0.45592
0.49513
0.61213
0.49709
0.35242
0.34447
0.36145
0.32649
0.32855
0.32824
0.36154
0.31706
0.29081
0.37519
0.32037
0.32441
0.31069
0.30344
0.31611
0.4807
0.59483
0.28251
0.2562
0.26769
0.23021
0.33638
0.39978
0.36143
0.33512
0.26182
0.26978
0.37646
0.48486
0.41325
0.29917
0.32007
0.25755
0.30911
0.37732
0.44382
0.4062
0.31643
0.38883
0.36114
0.37901
0.61904
0.62241
0.56595
0.21011
0.17597
0.16617
0.17915
0.19892
0.23923
0.22125
0.23421
0.25288
0.28431
0.49158
0.57603
0.7084
0.66264
0.51318
0.4123
0.38169
0.4521
0.47141
0.53886
0.76332
0.75644
0.73792
0.76572
0.67026
0.47784
0.53536
0.40244
0.45248
0.39621
0.30361
0.31481
0.35889
0.42464
0.48067
0.50553
0.32112
0.30459
0.24427
0.18934
0.17589
0.17968
0.18755
0.17775
0.16329
0.19614
0.22714
0.35881
0.44627
0.46273
0.26969
0.33144
0.3688
0.4167
0.41443
0.4234
0.34735
0.22868
0.26103
0.23542
0.22481
0.22238
0.22332
0.21983
0.27021
0.22417
0.3026
0.24482
0.24414
0.34362
0.27909
0.3222
0.26091
0.28088
0.28463
0.24552
0.33005
0.28689
0.29644
0.25215
0.35253
0.33442
0.27956
0.28327
0.38051
0.32663
0.32433
0.25423
0.35312
0.30424
0.30486
0.40022
0.31467
0.3229
0.4076
0.447
0.41998
0.28724
0.37299
0.30286
0.38079
0.34561
0.34382
0.41062
0.44865
0.5339
0.48182
0.63947
0.51907
0.49445
0.49303
0.38666
0.37105
0.3524
0.33022
0.34155
0.33599
0.37105
0.47282
0.42892
0.38574
0.39966
0.43488
0.42306
0.3626
0.34966
0.33185
0.34383
0.37661
0.34601
0.35493
0.34298
0.25978
0.20947
0.18038
0.15193
0.16842
0.12942
0.12728
0.14863
0.14474
0.13717
0.13928
0.16252
0.20255
0.16372
0.20834
0.25199
0.33766
0.46705
0.7104
0.72608
0.55037
0.39875
0.41993
0.37456
0.38254
0.38287
0.41922
0.52566
0.58348
0.75872
0.66683
0.62526
0.88041
0.88283
1.207
1.0832
1.1156
1.1173
1.1729
1.2194
1.2119
0.95619
0.83766
0.62555
0.51305
0.54556
0.61396
0.50557
0.65009
0.8739
0.92276
0.58746
0.61633
0.50425
0.57895
0.53672
0.61095
0.95715
0.73129
0.65925
0.58555
0.578
0.5602
0.63105
0.72621
0.64204
0.57049
0.67174
0.68893
0.71301
0.69573
0.62242
0.71517
0.43579
0.50105
0.59497
0.74354
0.79182
0.60666
0.38803
0.39916
0.46998
0.52243
0.60141
0.60949
0.64745
0.62626
0.60764
0.57104
0.63933
0.70706
0.62983
0.64031
0.67982
0.64766
0.6756
0.67836
0.71243
0.79076
0.77005
0.62392
0.60948
0.53187
0.65797
0.63684
0.72178
0.79943
0.80594
0.76208
0.78655
0.79125
0.97235
0.87022
1.0347
0.91136
1.0376
1.403
1.3332
1.1568
1.1482
1.3069
1.629
1.2358
1.119
1.0335
1.2746
0.8682
0.98801
0.77583
1.203
0.73713
0.79419
0.83951
0.83324
0.71164
0.62985
0.60202
0.68112
0.67034
0.527
0.45751
0.46411
0.56702
0.48313
0.38313
0.47156
0.36872
0.33051
0.36472
0.28683
0.19898
0.27801
0.24234
0.16262
0.15891
0.16989
0.16968
0.16104
0.15122
0.16581
0.15448
0.16376
0.16428
0.17588
0.16427
0.16017
0.16622
0.18983
0.15965
0.17956
0.19221
0.28229
0.27298
0.27297
0.38996
0.35669
0.37428
0.40891
0.2957
0.47688
0.36777
0.38379
0.32457
0.45086
0.69782
0.71429
0.57998
0.45234
0.45535
0.43173
0.3676
0.35512
0.33594
0.3684
0.53132
0.7057
0.48645
0.38266
0.44748
0.41985
0.3856
0.36969
0.43409
0.52549
0.72501
0.82246
0.81735
0.73893
0.89231
0.92036
0.85191
0.8433
0.82267
0.82368
0.80189
0.83896
0.84968
0.87317
0.8225
0.6039
0.4206
0.37111
0.40234
0.54625
0.49538
0.36958
0.51979
0.54878
0.60439
0.39711
0.34525
0.28744
0.4055
0.39164
0.36848
0.39586
0.23719
0.34509
0.33771
0.50099
0.25494
0.3048
0.24011
0.31637
0.40928
0.31994
0.26736
0.24684
0.25534
0.31824
0.34615
0.47311
0.4758
0.4708
0.48012
0.55639
0.69977
0.70243
0.73173
0.71116
0.71321
0.7169
0.74364
0.75307
0.96306
0.77828
0.50778
0.39231
0.4096
0.62415
0.80493
0.77001
0.72492
0.86971
0.79892
0.6209
0.54056
0.76769
0.92917
0.86917
0.88627
0.87616
0.86196
0.87777
0.94649
0.92252
0.87853
0.82342
0.78192
0.77744
0.79556
0.75413
0.72636
0.65459
0.70282
0.37124
0.51888
0.4647
0.48157
0.43976
0.52175
0.47552
0.46813
0.46893
0.42103
0.38502
0.41957
0.42666
0.33912
0.28832
0.18502
0.1712
0.16464
0.16129
0.23873
0.29144
0.38858
0.40504
0.35488
0.35747
0.39561
0.37666
0.42259
0.42576
0.46705
0.49832
0.46868
0.56421
0.5201
0.5702
0.64303
0.65426
0.68128
0.67875
0.677
0.72795
0.79776
0.73918
0.79553
0.77589
0.74678
0.77998
0.50147
0.78034
0.83007
0.66782
1.0045
0.87094
0.87295
0.91368
0.9193
0.88953
0.93623
0.79623
0.61902
0.39757
0.42588
0.42663
0.31591
0.32178
0.4119
0.62204
0.82479
1.1405
0.99905
0.93355
1.0136
1.0447
0.89328
0.86008
0.98124
0.646
0.73185
0.78878
0.50442
0.34348
0.57028
0.78181
0.72453
0.6141
0.5373
0.39869
0.53611
0.52658
0.50583
0.28258
0.24159
[truncated: 2,637 more rows]

## Sheet: Dec 2024
Ambient dose equivalent rate(µSv/h)
0.35152
0.28281
0.21211
0.18563
0.13106
0.12833
0.1102
0.10393
0.116
0.1412
0.13659
0.18447
0.15329
0.1753
0.20293
0.19259
0.50771
0.50668
0.49171
0.50325
0.48476
0.4931
0.47254
0.48814
0.40118
0.32047
0.23718
0.23988
0.18267
0.18592
0.21613
0.20459
0.23171
0.14882
0.14884
0.15203
0.1054
0.11514
0.094363
0.17128
0.1646
0.10976
0.080448
0.090334
0.071224
0.072663
0.08063
0.095206
0.10789
0.11191
0.10228
0.11328
0.12381
0.1634
0.18009
0.15961
0.17128
0.20738
0.20328
0.22313
0.16939
0.15687
0.15076
0.2445
0.27982
0.25463
0.18701
0.18869
0.18416
0.22521
0.26624
0.26145
0.21047
0.15319
0.16755
0.16066
0.16107
0.18666
0.1709
0.17753
0.14334
0.10272
0.084755
0.095398
0.087365
0.083009
0.067753
0.07243
0.067022
0.083826
0.1449
0.13436
0.11551
0.091939
0.050645
0.092983
0.09257
0.10264
0.097964
0.12669
0.15871
0.22639
0.29835
0.41584
0.51304
1.0042
1.1233
0.88115
0.91793
0.69122
0.52552
0.63792
0.57118
0.5606
0.53893
0.7883
0.80976
0.8209
0.82237
0.87588
0.94092
0.81675
0.61342
0.55522
0.63831
0.87794
1.0928
1.249
1.3296
2.1855
2.487
2.4492
2.5217
2.518
2.4903
2.5075
2.4687
2.0601
2.3086
1.0923
0.91563
0.84281
1.4048
2.4428
2.2916
2.3518
2.2925
2.4495
2.4023
2.3874
2.4019
2.4488
2.3771
2.4221
2.3753
2.3998
2.3922
2.5672
2.4729
2.408
2.411
2.4797
2.4195
2.4253
2.4674
2.3827
2.2425
2.2576
2.2679
2.2797
2.3948
2.7842
2.8767
3.1986
2.8298
3.562
2.2409
2.4638
2.5216
2.2492
2.2798
2.6659
2.5144
2.7697
3.2196
3.5276
3.5583
3.5092
3.7178
3.571
3.9145
4.4834
4.2822
3.9592
4.0204
3.5885
3.7262
3.2722
3.3783
3.3341
3.1825
3.4898
3.6175
2.9018
2.8709
3.6938
2.5352
2.4379
2.855
2.5525
2.0551
1.835
2.1602
1.2678
1.1593
1.1977
1.1779
1.0618
1.1299
0.71337
0.8964
0.89325
0.78036
0.72322
0.88151
0.82614
0.79259
0.79931
0.72391
0.79798
0.79838
0.8175
0.88204
1.2332
1.5708
1.1306
1.4645
1.0811
1.1986
1.2492
1.4115
0.59187
0.56027
0.51634
0.56375
0.68852
0.69503
0.71089
0.70817
1.0121
1.1537
1.4031
1.2195
1.6557
1.0826
1.4351
1.524
2.3715
1.7132
2.2772
2.2778
2.704
2.8217
2.6573
2.8452
3.3983
2.8783
3.1181
1.8968
3.316
2.5489
3.5739
3.7679
3.6395
3.7548
1.3802
0.87335
1.0247
0.59517
0.55964
0.68784
0.74477
1.0917
1.0674
1.1554
1.3863
0.35033
0.5309
0.63119
0.55561
0.49222
0.59814
0.74466
1.1062
1.324
1.1749
1.2045
1.1875
1.179
1.2042
1.1834
1.1955
0.97714
0.94561
0.8744
0.85902
1.0016
1.1483
0.75803
1.2102
1.101
0.69927
0.64988
0.63758
0.72456
0.81464
1.0766
1.5552
1.2054
1.8154
1.4933
1.2733
0.88669
0.70849
0.64816
0.71258
0.72959
1.2634
1.3458
1.1971
1.4537
0.9664
1.5649
2.3448
2.7981
3.3332
3.3024
2.4736
2.5614
2.8048
3.3397
2.8035
2.2015
2.2325
2.2331
2.0924
1.7673
1.8821
1.5814
1.093
1.2705
1.1022
1.0887
1.1337
1.6154
2.3714
2.0612
2.4353
2.8379
2.4798
3.274
3.4759
3.5939
2.768
2.2243
3.1187
3.3227
2.7709
2.5767
2.5951
2.6467
2.5109
2.3863
1.7291
1.0495
0.73885
0.79956
0.92577
0.32997
0.62148
0.78612
0.78717
1.0678
0.94541
1.0979
0.84964
0.82583
0.9269
0.81598
1.0664
1.0361
0.85571
1.1364
0.92442
0.79883
0.7768
0.77061
0.80219
0.71307
0.76659
0.73927
0.69376
0.68086
0.95165
1.2661
1.0812
1.338
1.297
1.1431
1.901
2.3837
2.6179
3.0082
2.7505
2.5126
2.5174
1.8023
1.7043
1.0973
0.37736
0.76388
0.7389
0.94527
0.47901
0.61656
0.8089
0.81806
0.77963
0.77173
0.74665
0.87382
1.1995
1.0917
0.78671
0.913
0.56588
1.0552
1.2082
1.1053
1.1646
1.3096
1.2469
1.7972
1.8054
2.3311
1.8417
1.512
1.3962
1.8754
2.2461
1.7441
1.6555
0.85442
0.6147
0.56899
0.55129
0.586
0.74798
1.2271
1.6182
1.8667
2.2315
2.3993
2.3295
2.3402
2.4273
2.4498
2.4838
2.4365
2.4073
2.37
2.3827
2.3822
2.7218
1.6771
2.1291
2.0478
2.288
1.7581
1.2176
1.098
1.1273
1.4698
2.0592
2.9116
1.5303
1.3225
1.187
0.84067
0.66421
0.55594
0.53022
0.54606
0.50056
0.33233
0.4047
0.43226
0.57149
0.79543
0.51394
0.81018
0.55257
0.63467
0.48531
0.56757
0.57549
0.68442
0.79895
0.56562
0.83926
0.71431
0.64371
0.58144
0.61364
0.55606
0.51472
0.71657
1.1799
1.1264
1.0021
0.98871
0.85692
0.96956
0.80173
1.054
1.291
1.6287
1.4303
1.6284
1.7405
1.6742
1.4212
0.78692
0.84695
0.83138
0.75288
0.72882
0.66934
0.74895
0.78128
0.66873
0.46045
0.1399
0.39593
0.50445
0.55049
0.54758
0.48522
0.51237
0.55516
0.50142
0.48993
0.46216
0.45102
0.43753
0.47617
0.4275
0.49282
0.61145
0.63129
0.69167
0.39744
0.43342
0.097444
0.53791
0.62507
0.71451
0.73094
0.7368
0.77513
0.97683
1.0941
1.0375
1.0856
0.88547
0.87819
0.85524
0.76379
0.79525
0.82061
0.74746
0.6776
0.58
0.6063
0.42162
0.41693
0.60473
0.52254
0.42563
0.27798
0.22515
0.19574
0.24099
0.61673
0.66959
0.70712
0.6809
0.57355
0.64244
0.62602
0.55351
0.54672
0.58188
0.43785
0.39889
0.42052
0.43306
0.44185
0.42385
0.41572
0.42703
0.42671
0.41531
0.3881
0.22089
0.20401
0.21602
0.22361
0.20313
0.19306
0.20079
0.22147
0.21863
0.20709
0.20729
0.21093
0.27937
0.25726
0.32658
0.22274
0.35229
0.3155
0.27824
0.30366
0.40665
0.53026
1.2868
1.1028
1.0449
1.1046
0.78008
0.51381
0.66189
0.98734
1.4187
1.2019
1.1613
1.2667
1.4485
1.5733
1.1967
1.3303
1.3032
0.92281
0.74589
1.2326
0.82708
0.85794
0.83692
0.84671
0.83666
0.83295
0.85519
0.82261
0.57868
0.252
0.95824
1.2112
1.2796
1.4102
1.7704
1.4229
1.1644
0.83108
0.64358
0.71382
0.66288
1.0171
1.273
1.1616
1.5716
1.0086
1.1861
2.074
2.2661
3.1759
3.473
2.8315
2.5714
3.6338
3.4565
4.221
4.2114
3.7773
3.7335
3.9286
3.7419
3.7298
3.8662
3.6067
3.5578
3.4448
3.8187
4.0546
3.7668
3.3588
3.3066
3.3369
3.8476
3.6801
1.9647
2.1317
2.2548
2.5599
3.2504
4.3944
4.4255
3.0867
2.7468
3.1226
3.3488
2.2823
2.3499
2.3513
2.2621
2.3038
2.3412
2.2858
2.2848
2.2687
2.2883
2.2308
2.312
2.3711
2.2848
2.252
2.3527
2.3476
2.2763
2.2559
2.2818
2.42
2.7635
1.8066
1.7412
0.97835
1.1809
0.77589
0.52793
0.4982
0.86991
1.1163
1.4571
1.5046
1.3818
1.001
0.91516
0.78382
0.58683
0.50112
0.57062
1.4695
1.3362
0.78608
1.0646
1.2707
1.2681
1.1462
1.0643
1.9074
1.5096
1.4203
1.4882
1.5258
1.4911
1.2159
0.66301
0.35885
0.39378
0.21908
0.20022
0.24309
0.24099
0.2275
0.19987
0.21643
0.17698
0.12875
0.13417
0.13141
0.14909
0.14939
0.14392
0.1261
0.15275
0.32217
0.19677
0.18201
0.19248
0.18816
0.23489
0.22563
0.26418
0.37762
0.33014
0.2972
0.29985
0.38476
0.39644
0.38052
0.26289
0.3618
0.3594
0.30104
0.29359
0.32996
0.56572
0.37139
0.48761
0.42965
0.52214
0.41292
0.29373
0.32079
0.32521
0.61103
0.28665
0.32186
0.27953
0.2917
0.24975
0.26441
0.31179
0.33677
0.24847
0.23374
0.23283
0.22046
0.19365
0.20951
0.20298
0.23227
0.21014
0.19516
0.17118
0.18261
0.16374
0.22818
0.17142
0.20306
0.17129
0.18418
0.17729
0.18518
0.24154
0.21946
0.20923
0.25096
0.23221
0.21991
0.24465
0.23304
0.26277
0.23073
0.21469
0.1703
0.17473
0.18877
0.19365
0.18772
0.20212
0.16911
0.25677
0.25248
0.31928
0.22178
0.28785
0.21907
0.19342
0.22368
0.18107
0.21982
0.22767
0.26451
0.30131
0.3073
0.25024
0.20206
0.19771
0.19293
0.20878
0.23168
0.25917
0.22259
0.29096
0.27634
0.21654
0.25293
0.253
0.17646
0.21716
0.2337
0.24507
0.27749
0.29403
0.431
0.28343
0.28472
0.23404
0.26436
0.25625
0.27281
0.24021
0.28633
0.26067
0.25489
0.28515
0.30257
0.26456
0.34762
0.89307
0.35669
0.33851
0.35016
0.30068
0.35525
0.5544
0.54201
0.53713
0.42878
0.3642
0.35168
0.48043
0.31713
0.24458
0.2487
0.25105
0.3519
0.65809
0.36154
0.42881
0.29512
0.265
0.27639
0.31354
0.28679
0.27261
0.27867
0.36078
0.31718
0.38429
0.53494
0.47686
0.37504
0.37963
0.35518
0.24349
0.20176
0.1922
0.23134
0.18603
0.30966
0.30677
0.32625
0.2851
0.35177
0.33584
0.31151
0.32297
0.83798
0.48416
0.42302
0.47412
0.49648
0.3983
0.33886
0.35012
0.3461
0.33303
0.33282
0.36388
0.42309
0.24155
0.22864
0.18337
0.20042
0.24124
0.23188
0.21988
0.20914
0.19049
0.18857
0.31902
0.3039
0.32915
0.68526
0.66125
0.66277
0.42183
0.38264
0.21286
0.17261
0.24584
0.23175
0.23858
0.34701
0.50551
0.57937
0.69669
0.65569
0.48609
0.38206
0.35871
0.80184
0.50477
0.51299
0.50784
0.47009
0.44362
0.44449
0.51396
0.41746
0.36895
0.36501
0.45289
0.43944
0.45874
0.48401
0.41213
0.41981
0.51031
0.48639
0.43018
0.50165
0.44754
0.65177
0.40634
0.49279
0.45915
0.46226
0.48427
0.45438
0.62938
0.41989
0.35372
0.36528
0.39426
0.58676
0.58072
0.52989
0.55891
0.4506
0.45611
0.55604
0.56603
0.49851
0.47381
0.52331
0.43992
0.64983
0.6003
0.44956
0.72738
0.74692
1.0468
0.8266
0.85212
0.97661
0.94914
0.9594
1.005
0.7437
0.65669
0.7555
0.83496
0.72354
0.70805
0.60293
0.30075
0.41316
0.41392
0.17842
0.52999
0.61498
0.58147
0.49783
0.83514
0.74504
0.84365
0.89118
1.0179
0.99505
1.0273
1.0712
1.1499
1.0429
1.0141
1.0915
0.91177
0.79441
0.68776
0.63828
0.51767
0.50944
0.61488
0.63481
0.55683
0.59296
0.63243
0.5708
0.55435
0.56011
0.55463
0.6174
0.48346
0.42519
0.39406
0.33043
0.35348
0.35744
0.35581
0.30199
0.31915
0.24942
0.23932
0.27675
0.30579
0.32049
0.27407
0.28243
0.28437
0.29064
0.39849
0.32146
0.2895
0.33867
0.35395
0.28655
0.29436
0.3771
0.29964
0.34996
0.30759
0.28206
0.28452
0.31239
0.26632
0.27929
0.18784
0.19161
0.18706
0.19762
0.21004
0.24363
0.23998
0.25892
0.33164
0.42243
0.36122
0.28055
0.31344
0.31973
0.37894
0.45969
0.37347
0.39949
0.41341
0.39092
0.36336
0.37221
0.4256
0.24289
0.24053
0.29271
0.2921
0.38046
0.36532
0.39134
0.48998
0.41326
0.4542
0.35834
0.33671
0.35715
0.42873
0.85457
0.57307
0.21164
0.17513
0.17011
0.1616
0.18338
0.15825
0.52611
0.31042
0.55576
0.89498
0.52801
0.34956
0.40472
0.31087
0.21343
0.22537
0.22242
0.25425
0.28191
0.35464
0.37322
0.25871
0.25321
0.33633
0.44655
0.41835
0.28376
0.25896
0.24588
0.23044
0.20271
0.22187
0.30911
0.34761
0.27624
0.33365
0.31951
0.27126
0.22183
0.23966
0.24965
0.27097
0.45082
0.34758
0.23418
0.2177
0.29589
0.28796
0.25966
0.28833
0.24732
0.25058
0.25854
0.2715
0.30283
0.29567
0.47471
0.57774
0.86933
0.68314
0.5779
0.37214
0.25845
0.29101
0.26939
0.60368
1.0299
0.99443
0.98112
0.61644
0.4985
0.38799
0.32009
0.29627
0.31975
0.29616
0.24637
0.2886
0.27196
0.23334
0.22357
0.13527
0.13519
0.23754
0.23336
0.23847
0.22145
0.2677
0.23951
0.34297
0.4343
0.32768
0.30514
0.36899
0.38687
0.38702
0.36167
0.40293
0.38623
0.37827
0.38691
0.37783
0.374
0.38346
0.38055
0.38603
0.39209
0.35458
0.37609
0.35912
0.36274
0.37451
0.34515
0.29443
0.31678
0.29128
0.29632
0.30466
0.31824
0.26984
0.36461
0.30469
0.36461
0.25656
0.25516
0.29685
0.46425
0.50265
0.27059
0.2185
0.2387
0.22755
0.3343
0.40473
0.30793
0.26652
0.25297
0.36627
0.43369
0.34625
0.34266
0.25202
0.2768
0.26357
0.23127
0.31883
0.32334
0.2993
0.38959
0.31159
0.32384
0.36235
0.26452
0.22626
0.18257
0.16332
0.13906
0.13555
0.13147
0.15173
0.14538
0.24666
0.17048
0.215
0.27977
0.40865
0.70167
0.63394
0.53372
0.37256
0.41404
0.3485
0.52042
0.43822
0.4732
0.48456
0.44011
0.55463
0.54863
0.55149
0.91886
0.66815
0.56794
0.54718
0.53742
0.69191
0.85231
0.73578
0.81415
0.89057
0.76853
0.56874
0.87675
0.76909
0.87655
0.65843
0.90401
0.86222
0.72718
0.55597
0.75337
0.76144
0.53894
0.41001
0.37495
0.42624
0.47771
0.5767
0.52702
0.52574
0.4808
0.40876
0.36215
0.35894
0.39984
0.33867
0.37366
0.41352
0.32932
0.32044
0.27292
0.30303
0.3907
0.31142
0.28962
0.31214
0.24139
0.29476
0.27899
0.27773
0.36406
0.47156
0.42407
0.45684
0.4473
0.30108
0.32254
0.41106
0.53038
0.38619
0.47441
0.42586
0.32871
0.31936
0.25103
0.30703
0.28526
0.33869
0.27779
0.28075
0.24637
0.4287
0.30437
0.27244
0.28294
0.31762
0.34582
0.27238
0.26571
0.25853
0.30027
0.31104
0.34937
0.30119
0.34344
0.27183
0.33989
0.32823
0.28023
0.28476
0.26303
0.33971
0.40372
0.29468
0.32417
0.37586
0.36812
0.35945
0.28286
0.38007
0.52633
0.52819
0.61796
0.59937
0.55881
0.58728
0.51463
0.54393
0.76696
0.55482
0.84982
0.6348
0.49289
0.79791
0.65039
0.58674
0.59429
0.59028
0.58332
0.43439
0.44566
0.82096
0.81732
1.107
0.89384
0.91643
0.9798
1.04
1.0175
1.08
0.71184
0.7454
0.76924
0.58349
0.58921
0.67427
0.60232
0.58244
0.38316
0.35097
0.56382
0.63046
0.46795
0.64723
0.59294
0.56833
0.61869
0.45877
0.49716
0.54872
0.5749
0.46313
0.62575
0.5563
0.53505
0.79575
0.66221
0.62101
0.80484
0.79312
1.1727
0.93154
1.1473
1.1229
1.0238
1.1878
1.131
0.75681
0.69724
0.72703
0.5739
0.57749
0.68622
0.67241
0.4915
0.39161
0.56542
0.5774
0.42851
0.50161
0.40147
0.36573
0.35642
0.30897
0.17821
0.28581
0.225
0.15389
0.13479
0.17836
0.21487
0.24394
0.29835
0.42084
0.39274
0.38757
0.39905
0.49806
0.41853
0.49156
0.56359
0.50296
0.59865
0.67811
0.6343
0.57441
0.62149
0.46645
0.41812
0.49025
0.50567
0.44643
0.55985
0.54961
0.556
0.46235
0.46509
0.45844
0.39769
0.45479
0.37471
0.34899
0.37843
0.59416
0.30641
0.23377
0.21608
0.17826
0.15428
0.18408
0.17198
0.17518
0.18291
0.17915
0.18495
0.18599
0.16169
0.16524
0.17793
0.15847
0.16101
0.16838
0.17664
0.16398
0.17877
0.32984
0.3371
0.28555
0.28123
0.27421
0.28369
0.28222
0.27708
0.31266
0.27859
0.27618
0.32462
0.52321
0.45739
0.39366
0.37572
0.45115
0.33071
0.30673
0.45605
0.51057
0.69104
0.62349
0.8481
0.61449
0.64537
0.57818
0.48928
0.39887
0.37599
0.33447
0.32358
0.34839
0.31821
0.32826
0.3391
0.34222
0.39768
0.42879
0.47169
0.33058
0.53618
0.54144
0.54811
0.3992
0.31184
0.3051
0.33793
0.2541
0.34282
0.35399
0.34418
0.22937
0.30092
0.24231
0.28491
0.19889
0.24181
0.20878
0.36182
0.31978
0.29352
0.2274
0.22354
0.24233
0.29419
0.41746
0.48826
0.26397
0.26825
0.24755
0.31049
0.33161
0.40225
0.32039
0.31525
0.35381
0.50334
0.50963
0.61479
0.58877
0.61387
0.55454
0.55577
0.57752
0.60797
0.51323
0.49903
0.4842
0.39909
0.45778
0.4024
0.37186
0.34064
0.2267
0.2614
0.28153
0.36182
0.24828
0.31031
0.26188
0.31738
0.37967
0.33367
0.34123
0.31766
0.2767
0.34803
0.37198
0.37886
0.34444
0.34165
0.5473
0.57735
0.55165
0.6115
0.622
0.61447
0.57461
0.68517
0.48587
0.43771
0.54712
0.64546
0.65689
0.72515
0.724
0.73793
0.70768
0.72973
0.71411
0.75782
0.72932
0.7323
0.70698
0.7222
0.64803
0.69939
0.58875
0.54609
0.59499
0.55727
0.54083
0.49638
0.56669
0.62402
0.59577
0.4838
0.53919
0.53965
0.42135
0.31293
0.33233
0.47347
0.46376
0.84129
0.89546
0.81606
0.80552
0.7939
0.97052
0.6334
0.80504
0.85072
0.85024
0.83988
0.83343
0.72947
0.65088
0.73077
0.73785
0.59942
0.64303
0.66023
0.58837
0.57839
0.57392
0.84036
0.7358
0.79978
0.81917
0.80735
0.76974
0.74737
0.69184
0.70876
0.76401
0.8045
0.7845
0.7503
0.7985
0.85479
0.86932
0.73522
0.69781
0.64436
0.60356
0.67212
0.39135
0.50417
0.43377
0.39729
0.4157
0.695
1.1147
0.96204
0.91696
0.85411
0.67896
0.82765
0.72563
0.61863
0.56568
0.44979
0.24334
0.23863
0.27961
0.4258
0.546
0.326
0.35331
0.25072
0.23264
0.24529
0.23524
0.23487
0.22338
0.23797
0.22058
0.16105
0.1782
0.18716
0.18054
0.30501
0.22434
0.21367
0.24303
0.28445
0.38002
0.49111
0.49858
0.26957
0.32803
0.26751
0.29341
0.24963
0.29249
0.27407
0.33651
0.29714
0.27303
0.43707
0.32773
0.32118
0.28488
0.32944
0.37715
0.24498
0.17462
0.22649
0.22746
0.22223
0.24704
0.22037
0.16163
0.15975
0.18065
0.20922
0.22199
0.31482
0.47006
0.57557
0.71488
0.5746
0.43282
0.46288
0.3868
0.47502
0.44611
0.42695
0.34308
0.4132
0.53316
0.41691
0.42198
0.43251
0.54897
0.49781
0.28544
0.3647
0.37347
0.34085
0.3679
0.38694
0.36146
0.36082
0.36334
0.4214
0.32439
0.3675
0.26755
0.3972
0.38351
0.40901
0.61104
0.37233
0.57632
0.84586
0.29896
0.3868
0.62451
0.40869
0.53645
0.32549
0.73471
0.74309
0.44606
0.48487
0.78927
0.98078
0.584
0.60538
0.65474
0.52765
0.47753
0.50772
0.487
0.45459
0.53648
0.45341
0.55043
0.51743
0.48698
0.49487
0.61413
0.58013
0.443
0.46213
0.51657
0.60521
0.70409
0.6769
0.69886
0.54642
0.59487
0.72363
0.7851
0.87668
0.60149
0.74215
0.58457
0.54605
0.53358
0.48753
0.47886
0.54883
0.43482
0.43244
0.40876
0.37479
0.49268
0.84653
1.0434
0.80294
0.66431
0.64685
0.49075
0.30462
0.29222
0.38025
0.27093
0.20259
0.17509
0.15714
0.17526
0.22364
0.42542
0.38004
0.32275
0.35404
0.29748
0.25417
0.39208
0.2832
0.33753
0.3603
0.45019
[truncated: 1,847 more rows]

## Sheet: Jan 2025
Ambient dose equivalent rate(µSv/h)
0.31308
0.30848
0.22836
0.13766
0.115
0.2279
0.70443
1.0073
1.1923
0.92717
1.0428
0.8391
0.83239
0.80262
0.65386
0.61818
0.6375
0.55689
0.5679
0.74232
0.96412
0.86726
0.95886
0.77495
0.81644
1.0848
0.88591
0.77497
0.53038
0.4122
0.55096
0.58274
0.6068
0.62308
0.79149
1.0957
1.0348
1.1089
0.76705
0.48415
0.41178
0.23131
0.21494
0.15211
0.12741
0.11535
0.11718
0.10723
0.094476
0.13908
0.1543
0.21222
0.2212
0.20423
0.19896
0.21306
0.55189
0.63411
0.27015
0.33027
0.32693
0.21156
0.17887
0.18838
0.16709
0.21693
0.1874
0.16475
0.19807
0.13492
0.11216
0.11707
0.13646
0.15457
0.15101
0.13252
0.19555
0.23916
0.42234
0.60415
0.55244
0.52257
0.49859
0.4381
0.48257
0.63259
1.134
0.69999
0.54876
0.75408
0.56461
0.18539
0.23374
0.4048
0.21798
0.19606
0.16181
0.12511
0.10471
0.11873
0.11132
0.10929
0.14347
0.14463
0.18065
0.20946
0.20366
0.21009
0.26772
0.55193
0.38146
0.28615
0.30746
0.22552
0.16751
0.17796
0.16624
0.15411
0.20191
0.1862
0.14193
0.11445
0.090728
0.081602
0.071655
0.08799
0.10619
0.14423
0.12339
0.085483
0.077805
0.075651
0.095614
0.097332
0.11185
0.13563
0.16998
0.23064
0.33521
0.44827
0.76981
1.1478
1.0212
0.83988
0.77965
0.54279
0.73104
1.2208
0.61313
0.59759
0.53209
0.82008
0.92773
0.90853
0.77373
0.84042
0.93351
0.90472
0.82076
0.63236
0.55016
0.70714
1.0346
1.9875
1.64
1.5152
1.579
1.3491
1.3554
0.76781
0.3844
0.43105
0.24051
0.19707
0.14486
0.14615
0.15634
0.15384
0.14555
0.13577
0.13277
0.11377
0.20434
0.63005
1.0896
1.0454
0.91014
0.83227
0.8884
0.61012
0.5765
0.6847
0.54136
0.91305
1.4778
1.404
1.2827
1.3557
1.0486
0.83371
0.84418
0.57251
0.71565
0.76688
1.215
1.1461
1.2493
0.73424
1.3221
1.2393
1.0164
0.96835
0.94026
0.88418
0.94483
0.9683
0.87729
2.3904
2.2993
2.2749
2.3512
2.796
2.8686
3.6491
3.0453
3.1575
2.3213
2.3454
2.4354
2.5136
2.7328
2.5301
2.6554
2.726
3.3373
3.5841
3.4909
3.7408
3.675
3.7042
3.9508
4.133
4.0145
4.4767
3.533
3.5997
3.7567
3.644
3.2932
3.3377
3.3409
3.3049
3.6201
2.9532
2.9398
3.7398
2.8619
2.4574
2.622
3.0464
2.4776
2.147
1.6047
1.3626
1.9819
1.5264
2.0014
1.7787
1.2052
1.3894
1.3894
0.60955
0.52409
0.56844
0.55736
0.71238
0.70389
0.73926
0.76157
0.7615
1.1161
1.1589
1.2877
1.2988
1.6264
2.193
1.1686
1.3198
0.96959
0.74636
0.82919
0.69572
0.69691
1.0229
1.371
1.3699
1.4918
1.6684
1.7727
2.8865
1.9436
2.3118
2.3774
2.6145
3.1253
2.8175
2.9006
3.4992
3.3372
3.1853
1.9006
2.6042
2.6264
2.9028
2.83
1.3433
1.1594
1.0842
0.84658
0.88282
0.59645
0.80928
0.98475
1.065
1.0204
1.6322
1.2637
2.0173
1.5826
1.3095
0.84549
0.74026
0.8437
0.91318
0.86438
1.0031
0.86145
1.1408
1.0936
1.1014
1.0257
1.0982
1.0443
0.97071
1.2102
1.2224
0.82129
0.76346
0.65691
0.81037
0.89149
0.95114
1.8436
1.6996
1.7172
1.6689
1.565
0.67534
0.624
0.6845
0.72178
0.75126
0.93939
0.77456
1.1197
0.89426
0.84414
0.86622
1.0226
1.0592
0.80931
0.89353
0.73156
0.75772
0.73469
0.93563
0.75662
0.6832
0.6859
0.97855
1.3752
1.3702
1.4106
1.5054
0.93759
1.7572
2.5533
3.1757
3.481
3.1344
2.6966
3.7132
2.7993
2.3523
2.0881
2.0048
2.0205
2.1041
1.2217
1.6834
1.3764
1.1876
1.1926
1.2818
1.846
2.5765
2.5168
2.9064
3.1944
3.8212
4.3482
3.1273
3.0635
4.2001
3.7977
4.2443
4.0646
3.8311
3.6086
3.3956
3.6461
3.8355
3.9384
4.2224
4.57
4.3694
3.8519
4.0986
4.1386
4.5518
3.5657
2.0774
2.0605
2.6299
3.075
4.444
3.4293
2.997
2.3597
2.8942
2.7582
2.5553
2.5061
1.9463
1.3702
0.43198
0.81608
1.0983
0.36853
0.64511
0.71374
0.84654
1.0867
1.1588
0.81212
0.85936
0.62973
1.0957
1.15
1.1797
1.2095
1.4054
1.336
1.9492
1.8643
2.3956
1.8962
1.6387
1.6434
2.0442
2.3548
1.8727
1.0614
0.61964
0.87217
0.7724
1.4843
2.148
2.1515
2.5154
2.8915
1.7454
2.5812
1.7191
1.2667
1.1477
1.3349
2.1017
2.9956
1.9995
2.045
1.2429
1.5448
1.0884
0.78563
0.52435
0.57935
0.52825
0.56514
0.35381
0.41969
0.45467
0.7408
0.7417
0.69642
0.84671
0.65146
0.50888
0.55491
0.61509
0.69184
0.77543
0.7195
0.81942
0.78315
0.7567
0.58598
0.62985
0.55964
0.57796
1.2599
1.1451
1.1863
0.88111
1.0617
0.8294
1.0546
1.7115
1.4948
1.8847
1.6829
1.7197
1.1644
0.89837
0.88522
0.80471
0.75963
0.687
0.811
0.80764
0.63187
0.30113
0.37995
0.41113
0.63086
0.60085
0.58147
0.51413
0.57508
0.51167
0.4782
0.46899
0.4633
0.45247
0.44639
0.42187
0.48089
0.43914
0.4451
0.45557
0.48325
0.44327
0.47962
0.49164
0.47911
0.46923
0.47475
0.4881
0.47443
0.48187
0.54851
0.63186
0.66775
0.72203
0.49792
0.43399
0.13154
0.56575
0.71903
0.74585
0.84512
1.0649
1.0438
1.1041
0.92754
0.98007
0.8484
0.8007
0.85862
0.77471
0.63447
0.63962
0.43363
0.44351
0.70992
0.61102
0.40715
0.29114
0.22341
0.24843
0.4513
0.18353
0.16555
0.18218
0.19726
0.22293
0.24968
0.23928
0.33342
0.40429
0.33018
0.29193
0.39889
0.35257
0.39027
0.34711
0.32905
0.50969
0.573
0.84059
0.71221
0.70436
0.62168
0.37158
0.33141
0.33797
0.31073
0.37467
1.1905
1.2354
1.1407
1.0681
0.64648
0.56202
0.4491
0.39621
0.29113
0.32228
0.32819
0.27253
0.23871
0.3745
0.27829
0.31726
0.30542
0.24225
0.2536
0.26275
0.44527
0.55117
0.26558
0.25444
0.21532
0.22082
0.32951
0.36894
0.29091
0.23991
0.25093
0.28199
0.45581
0.38656
0.27398
0.3009
0.32684
0.31894
0.38569
0.35843
0.28983
0.69127
0.5562
0.52423
0.20683
0.22084
0.20626
0.18878
0.16121
0.35692
0.53467
0.71231
0.71485
0.44287
0.30918
0.3051
0.33788
0.45115
0.43365
0.29314
0.19008
0.16318
0.16342
0.21154
0.26584
0.28362
0.40274
0.41633
0.41055
0.39359
0.31337
0.20995
0.2465
0.20497
0.20237
0.21066
0.18911
0.22689
0.24933
0.24309
0.2746
0.23577
0.23271
0.35566
0.30308
0.23181
0.25449
0.32112
0.31047
0.29268
0.35984
0.33325
0.40472
0.31957
0.33534
0.29391
0.36738
0.42071
0.42957
0.30957
0.36142
0.42628
0.4452
0.43866
0.40695
0.33341
0.38764
0.32484
0.32687
0.33869
0.26093
0.18552
0.17795
0.1508
0.1392
0.12656
0.12675
0.13371
0.18719
0.17934
0.18649
0.16809
0.19174
0.29033
0.42135
0.6493
0.69273
0.56595
0.36534
0.41709
0.36217
0.48201
0.46258
0.48405
0.4862
0.44537
0.52219
0.52939
0.73997
0.96785
0.81783
0.60555
0.59333
0.5661
0.49157
0.55603
0.7368
0.72794
0.74201
0.95943
0.73822
0.55376
0.74201
0.79189
0.84183
0.71744
0.59955
0.87623
0.82657
0.76307
0.50511
0.44237
0.34828
0.50191
0.29736
0.37013
0.4882
0.51213
0.44479
0.58124
0.52867
0.72402
0.54263
0.91426
0.86808
1.1834
1.0958
1.0984
1.1861
1.2441
1.3671
1.2117
1.4299
1.361
1.4169
0.74776
0.71299
0.90117
0.91059
0.8047
0.63391
0.66014
0.76202
0.63357
0.47301
0.38927
0.42391
0.39229
0.39774
0.46077
0.30658
0.29106
0.3599
0.37265
0.31327
0.35079
0.2915
0.3337
0.46786
0.47128
0.54595
0.6055
0.58292
0.40036
0.55474
0.51221
0.55388
0.47301
0.53979
0.53321
0.56725
0.58539
0.58839
0.49833
0.48498
0.61296
0.64981
0.73896
0.72215
0.62519
0.48107
0.72522
0.84123
0.76282
0.8621
0.95837
1.2583
1.1359
1.1007
0.99112
1.2897
1.2619
1.3156
0.89621
0.93482
1.1535
0.85736
0.88062
0.85826
0.65845
0.63651
0.37941
0.20271
0.42796
0.42127
0.43554
0.21091
0.53961
0.57999
0.85403
0.66657
0.66686
1.2518
0.84018
0.68056
0.77172
0.83887
0.76953
0.7474
0.85004
1.0011
1.0894
1.1073
1.2363
1.3351
1.0178
1.2177
1.0336
1.0297
0.91272
1.0164
1.0294
0.91825
0.89192
0.90958
0.90132
0.75426
0.71589
0.62956
0.77407
0.90282
0.64704
0.51029
0.51889
0.62028
0.56024
0.68057
0.48091
0.4822
0.53745
0.52446
0.47602
0.54959
0.92726
0.66671
0.52232
0.58572
0.58607
0.54223
0.57319
0.55443
0.61111
0.62061
0.54793
0.60784
0.48266
0.44891
0.37681
0.40767
0.4043
0.40151
0.38406
0.40316
0.38916
0.31479
0.35981
0.36494
0.38508
0.31845
0.28778
0.34586
0.31639
0.31353
0.28395
0.33751
0.23494
0.26668
0.28514
0.27325
0.3237
0.40256
0.2959
0.25252
0.34721
0.46418
0.41049
0.23156
0.2095
0.24563
0.28326
0.27693
0.32506
0.31344
0.3501
0.46639
0.45954
0.33995
0.27849
0.27914
0.31745
0.22619
0.27192
0.27026
0.29829
0.24063
0.27377
0.28093
0.29178
0.29533
0.31248
0.30224
0.26032
0.90814
0.39725
0.34548
0.34904
0.32827
0.42473
0.43209
0.43017
0.45128
0.50676
0.52215
0.27878
0.32866
0.31115
0.32555
0.29034
0.31438
0.46258
0.32721
0.31203
0.3823
0.53851
0.44251
0.45959
0.42784
0.61561
0.36776
0.33245
0.37298
0.40001
0.6191
0.63497
0.47012
0.42018
0.40123
0.55306
0.30459
0.23005
0.25338
0.24513
0.39259
0.64374
0.38991
0.41394
0.3194
0.29701
0.28673
0.34987
0.25816
0.28964
0.27975
0.35298
0.43661
0.28727
0.32161
0.27836
0.24098
0.26642
0.2475
0.33316
0.19123
0.20611
0.22575
0.22899
0.19357
0.24966
0.2754
0.25528
0.26344
0.26387
0.31355
0.27137
0.36104
0.28519
0.30657
0.34374
0.4028
0.38062
0.4053
0.55272
0.31455
0.31837
0.30728
0.3169
0.31531
0.29937
0.28145
0.26542
0.30734
0.28732
0.28884
0.29312
0.28161
0.3204
0.31459
0.27642
0.35383
0.28515
0.26901
0.27959
0.31162
0.33553
0.24518
0.21525
0.26377
0.26513
0.2176
0.18542
0.19195
0.24737
0.20516
0.18785
0.19595
0.20097
0.24154
0.29721
0.26144
0.25643
0.23845
0.24574
0.27391
0.30526
0.20934
0.24151
0.20804
0.22653
0.22765
0.20067
0.20522
0.26431
0.19713
0.1702
0.19094
0.18154
0.1882
0.19053
0.1975
0.1728
0.19847
0.18709
0.19992
0.22752
0.23117
0.21562
0.2755
0.31221
0.29754
0.28477
0.23679
0.18917
0.2136
0.21274
0.24481
0.23227
0.28415
0.28953
0.26949
0.30802
0.21512
0.21367
0.21419
0.23239
0.33473
0.28878
0.25262
0.22658
0.20613
0.272
0.30369
0.30787
0.31822
0.36323
0.44375
0.37461
0.2439
0.37543
0.32391
0.31505
0.39025
0.42891
0.42495
0.43012
0.45233
0.45256
0.49228
0.43682
0.55466
0.66428
0.55496
0.57974
0.57386
0.58816
0.40027
0.3599
0.46488
0.40611
0.37964
0.52106
0.52912
0.44802
0.5357
0.46194
0.40018
0.29575
0.42187
0.43173
0.45987
0.46333
0.47546
0.45696
0.53333
0.60265
0.53488
0.57113
0.56269
0.59708
0.55021
0.52596
0.40181
0.35801
0.43294
0.3443
0.75424
0.67224
0.68552
0.53894
0.37869
0.21794
0.19877
0.24331
0.22397
0.28553
0.37018
0.50326
0.65334
0.71534
0.67239
0.62189
0.39862
0.40863
0.38065
0.39995
0.46295
0.44432
0.44993
0.50315
0.69677
0.52431
0.52676
0.68784
0.68658
0.65759
0.76883
0.78919
1.0144
0.89757
0.61736
0.67949
0.5414
0.5086
0.6387
0.61302
0.4407
0.37747
0.48135
0.54421
0.40542
0.47241
0.39182
0.32478
0.33086
0.35993
0.17977
0.25157
0.22671
0.23401
0.17925
0.22756
0.26592
0.24152
0.24983
0.26516
0.25417
0.26885
0.24384
0.27553
0.25857
0.24893
0.24993
0.27398
0.24146
0.27463
0.22727
0.22875
0.21602
0.23798
0.29461
0.24778
0.27633
0.24525
0.2745
0.25588
0.24227
0.22685
0.20208
0.23702
0.24255
0.26728
0.31021
0.42306
0.31212
0.2967
0.27435
0.23882
0.28086
0.3028
0.3258
0.355
0.51225
0.611
0.34017
0.26656
0.2672
0.22552
0.24797
0.31043
0.322
0.23927
0.23519
0.23117
0.25809
0.22596
0.26084
0.20737
0.25107
0.21631
0.19296
0.33775
0.223
0.23416
0.15403
0.1496
0.15755
0.27577
0.29994
0.40618
0.38991
0.36798
0.4097
0.41657
0.47885
0.46234
0.40344
0.50523
0.50587
0.6438
0.54885
0.60648
0.65418
0.65122
0.71684
0.74728
0.75284
0.87845
0.73583
0.83429
0.82613
0.74253
0.86103
0.64541
0.71576
0.61047
0.62155
0.59928
0.61729
0.61583
0.574
0.61321
0.62074
0.61642
0.55312
0.72226
0.74857
0.73369
0.66662
0.71453
0.75036
0.63827
0.88247
0.97688
0.93776
0.89293
0.3147
0.32682
0.33366
0.30848
0.3916
0.26654
0.38664
0.60686
0.52095
0.40105
0.44486
0.3532
0.3741
0.52607
0.72862
0.75208
0.84156
0.72349
0.73629
0.77159
0.81219
0.80387
0.80744
0.88871
0.79903
0.64561
0.43212
0.37708
0.50367
0.45583
0.42563
0.62586
0.6088
0.56582
0.33376
0.29275
0.39303
0.42234
0.41418
0.43559
0.41705
0.44621
0.42694
0.42839
0.43225
0.42865
0.38004
0.39954
0.37807
0.40198
0.3447
0.39105
0.3781
0.3743
0.35874
0.35047
0.40995
0.4011
0.38416
0.39508
0.38941
0.36838
0.37957
0.38244
0.36613
0.34993
0.26102
0.34221
0.32325
0.45203
0.29602
0.33399
0.24481
0.46946
0.50185
0.5046
0.39359
0.27155
0.26801
0.34783
0.26704
0.36661
0.43997
0.42708
0.34332
0.36322
0.44604
0.60503
0.59493
0.66166
0.68848
0.65926
0.59587
0.62097
0.6126
0.58773
0.57726
0.55251
0.54307
0.43985
0.53213
0.4516
0.4106
0.29252
0.37109
0.35436
0.4392
0.27461
0.34821
0.29521
0.26249
0.22822
0.21511
0.31163
0.28773
0.1878
0.18905
0.25799
0.30334
0.63123
0.66145
0.78489
0.75506
0.62926
0.60031
0.65859
0.31932
0.26659
0.46971
0.35999
0.41449
0.35551
0.49697
0.31551
0.28137
0.37097
0.28721
0.31165
0.34044
0.40221
0.39072
0.25878
0.36763
0.6396
0.3358
0.28463
0.28255
0.27979
0.28793
0.25003
0.19833
0.21411
0.19409
0.31427
0.2428
0.23758
0.23768
0.33965
0.37954
0.38588
0.43198
0.27405
0.47384
0.42947
0.38208
0.40026
0.44999
0.67468
0.61868
0.66754
0.74415
0.72328
0.58133
0.50237
0.60988
0.59415
0.75166
0.65967
0.65487
0.62577
0.56109
0.67031
0.68766
0.58361
0.52981
0.37526
0.3653
0.48307
0.9221
1.0868
0.96748
0.98611
0.76578
0.88435
0.95604
0.92217
0.98697
1.0125
0.88782
0.78741
0.90557
0.64034
0.7644
0.70025
0.71988
0.84839
0.86434
0.90576
0.7757
0.95742
0.85639
0.75888
0.83013
0.98175
0.83618
0.86102
0.83436
1.1508
0.84557
0.93865
0.98316
0.74702
0.88466
0.96675
0.82479
0.4833
0.53521
0.51629
0.5121
0.57235
0.56826
0.90311
0.95721
0.49413
0.61174
0.6243
0.69869
0.88515
0.90568
0.98231
1.1817
0.88841
1.033
0.69485
0.56993
0.45691
0.52506
0.51489
0.34806
0.33336
0.30906
0.3299
0.33771
0.32534
0.33684
0.32427
0.32356
0.32627
0.3144
0.31908
0.33788
0.3284
0.32058
0.33021
0.31871
0.3075
0.28471
0.25318
0.47465
0.46308
0.38982
0.46934
0.31231
0.33566
0.23453
0.26739
0.32203
0.31433
0.29902
0.36981
0.54885
0.25539
0.37763
0.41769
0.50548
0.4264
0.47722
0.50678
0.53986
0.30013
0.43381
0.44088
0.35157
0.35715
0.30386
0.30668
0.3623
0.32792
0.34477
0.33128
0.32262
0.34671
0.30137
0.31067
0.29241
0.46918
0.51254
0.5421
0.42448
0.67606
0.45579
0.44876
0.71787
0.77646
0.66277
0.35258
0.92422
0.72596
0.52346
0.7294
0.73052
0.74281
0.61697
0.61596
0.56312
0.53331
0.52523
0.63929
0.61604
0.59376
0.50391
0.77114
0.48929
0.56247
0.72353
0.65364
0.70967
0.83706
0.88918
0.95707
0.71644
0.93892
0.76809
0.61584
0.61537
0.63154
0.62153
0.48842
0.52158
0.56776
0.51749
0.50008
0.47794
0.46235
0.48386
0.49838
0.49366
0.4711
0.48293
0.51427
0.48785
0.51194
0.48568
0.47389
0.4485
0.46896
0.49032
0.49524
0.49627
0.42897
0.42469
0.45782
0.4075
0.37822
0.41621
0.41601
0.38731
0.42638
0.42516
0.44304
0.4291
0.40492
0.39738
0.41197
0.75094
1.0627
1.1599
0.86263
0.78723
0.69683
0.44978
0.38275
0.29966
0.40968
0.24927
0.20837
0.1606
0.19772
0.47096
0.38895
0.32431
0.35353
0.33198
0.34321
0.38507
0.33196
0.29833
0.39417
0.50163
0.50647
0.3971
0.67602
0.43292
0.5433
0.89723
0.583
0.43579
0.62267
0.40831
0.30423
0.29173
0.32641
0.30486
0.30932
0.46298
0.53893
0.73504
0.88193
1.1513
1.3156
0.96694
0.75653
0.69757
1.0318
1.0244
1.0007
0.80542
0.8437
0.8346
0.62072
0.62146
0.54182
0.40187
0.70097
0.53626
0.36337
0.4188
0.3738
0.33137
0.33287
0.46007
0.32614
0.51473
0.53919
0.4229
0.37923
0.34914
0.3568
0.34685
0.4176
0.44137
0.43981
0.44505
0.61452
0.78103
0.83618
1.0591
1.3589
1.0711
0.6789
0.53312
0.63581
0.4848
0.51302
0.59128
0.27984
0.42505
0.27116
0.31164
0.58102
0.4394
0.42236
0.45853
0.45162
0.43255
0.45406
0.32458
0.49501
0.42976
0.46547
0.59607
0.2827
0.39201
0.32993
0.29214
0.3133
0.50736
0.41973
0.50121
0.38687
0.31646
0.4557
0.3198
0.21765
0.37514
0.26981
0.32515
0.31155
0.30268
0.38693
0.34187
0.40874
0.28895
0.3414
0.44156
0.53459
0.3965
0.29071
0.32523
0.41041
0.50141
0.42749
0.46285
0.68656
0.69182
0.64491
0.58233
0.7527
1.0853
0.78581
0.91046
0.97538
0.8646
0.82054
0.77939
0.84332
0.88661
0.91039
0.8574
0.96104
0.7746
0.96261
0.97942
0.91358
0.82734
0.90145
0.92835
0.77824
0.822
1.092
1.0042
0.86618
0.71573
0.68978
0.65855
0.8232
1.225
0.88718
0.81657
0.83221
0.89758
0.95222
0.77265
0.77229
0.83195
0.79863
0.7607
0.66007
0.91841
0.92147
0.95419
0.83923
0.91184
0.91074
0.96206
1.0325
0.89049
0.71472
0.69429
0.73813
0.55207
0.78747
0.73994
1.9215
0.79708
0.69395
0.6368
0.51916
0.84444
0.85399
1.0907
0.8753
0.87545
1.1245
0.91525
1.038
1.2237
1.1207
0.94631
1.1376
0.8712
0.80788
0.97833
1.2203
0.91276
1.1176
0.96862
[truncated: 1,263 more rows]

## Sheet: Feb 2025
Ambient dose equivalent rate(µSv/h)
0.4437
0.41612
0.20179
0.16494
0.30379
0.63035
1.2259
1.5816
1.25
1.5384
1.2211
1.2925
1.111
1.0439
0.80523
0.91296
0.81196
1.0284
1.7257
2.7119
2.1951
1.8899
2.2849
2.0815
1.9297
1.2078
0.48701
0.61209
0.33984
0.24366
0.15311
0.16028
0.17751
0.19402
0.16688
0.18509
0.48447
1.1479
1.5208
1.2513
1.4796
1.4396
1.3093
1.287
1.0662
0.87754
0.84809
0.85245
0.84404
0.88637
0.84488
0.89262
0.86684
0.79804
1.3055
1.2911
1.3306
1.0895
1.2895
1.2894
0.97329
1.2468
0.91638
0.73761
0.63073
0.90428
0.86248
0.73374
0.9307
1.1744
1.5143
1.6571
0.8609
0.70385
0.43569
0.43571
0.28384
0.28855
0.50682
0.49539
0.58115
1.0462
0.7001
0.83445
0.63093
0.69331
0.36535
0.19149
0.22189
0.19343
0.18676
0.17307
0.14443
0.10355
0.083313
0.095039
0.089693
0.10187
0.13443
0.16178
0.15683
0.11808
0.16036
0.16409
0.2142
0.26801
0.26047
0.30861
0.35016
0.746
0.62844
0.34964
0.43622
0.32437
0.23376
0.19752
0.21534
0.24055
0.20629
0.22132
0.18579
0.13016
0.091132
0.11393
0.089363
0.1152
0.18142
0.17202
0.1179
0.11409
0.10679
0.094827
0.10306
0.11398
0.12301
0.10434
0.1137
0.13118
0.13786
0.1585
0.21352
0.24572
0.34728
0.50687
0.62
1.1863
1.7142
1.5476
1.3816
1.1405
0.84978
0.89379
1.0335
0.80431
0.80716
0.76675
1.1867
1.2349
1.2352
1.1248
1.2573
1.2691
1.234
1.0849
0.95279
0.79368
0.78545
1.2499
1.5975
1.7912
1.8594
1.3235
1.1737
1.0799
1.9367
2.9849
2.956
2.9394
3.179
3.6415
4.541
3.6151
4.1887
3.4009
3.2145
3.1428
3.6733
3.5644
4.2122
4.3347
4.3549
4.7599
4.3461
5.0569
4.9166
5.0076
4.9979
6.0767
4.8126
4.6597
4.5444
4.2078
4.2569
4.3778
3.9334
4.4612
3.9404
3.7106
4.5438
3.3345
3.0368
3.6098
2.9835
2.4326
1.8042
1.869
2.2768
1.6311
1.8373
1.4564
0.75096
0.74824
0.73931
0.78322
0.87766
0.97508
1.0363
1.0494
1.6703
1.6346
1.6205
1.6967
1.8524
1.5503
1.5065
1.1857
1.2037
1.0598
0.98121
1.9706
1.8028
2.0869
2.5537
2.6654
3.0613
3.3338
4.036
3.6498
3.9564
4.5957
4.1852
2.9435
2.8618
2.8807
2.8719
2.7989
2.7723
1.3975
1.1415
1.3573
0.83746
0.99399
1.0383
1.7473
1.728
2.0993
0.44829
0.87539
0.76457
0.60902
0.59153
1.7641
1.6472
1.3682
1.2273
1.1102
1.5688
1.6856
0.97159
1.4086
0.98597
0.94129
0.76839
1.1799
1.5181
2.0682
1.8764
2.1459
1.9692
1.26
0.95258
0.89585
1.2746
1.7701
1.7924
1.6375
2.1679
2.7022
3.4717
4.26
3.7755
4.0218
3.6915
3.0835
3.2247
2.6234
2.7056
2.7176
2.2696
2.5582
2.4144
1.8455
1.4323
1.9415
1.3931
1.3527
1.6706
1.7512
2.4313
2.9727
2.6064
3.1002
3.7004
4.4135
4.4548
3.8661
3.3519
4.3372
5.0537
5.4569
5.2565
5.2162
5.1484
4.3194
4.5805
4.4139
4.5821
4.7634
4.7663
4.8115
4.7222
4.4918
4.7006
4.3484
3.806
3.3417
3.056
2.9637
3.1143
2.8588
2.6475
2.7709
2.801
3.1634
3.8344
4.3231
5.1828
5.1412
4.755
4.4465
6.4796
7.022
6.4832
6.7529
5.6256
4.7429
3.585
3.3621
4.4
4.2604
3.352
3.5348
3.3101
3.1315
3.2395
2.4258
1.1766
1.0575
0.85443
1.1124
0.75967
0.86221
0.90435
1.0174
1.1673
1.0369
1.1256
1.1354
1.2046
1.1878
1.1557
0.98068
0.96159
0.89889
0.9527
0.90576
1.1265
0.96862
0.87923
0.98292
1.537
1.7861
1.9154
1.3886
2.3293
2.8123
2.8175
3.5379
3.5541
3.0865
3.1713
2.126
0.6269
0.946
1.1968
0.61212
0.70505
1.0251
1.0734
1.4615
1.4052
1.2942
1.1513
0.83919
1.7374
1.7399
1.5657
1.9202
2.1118
2.7394
3.1149
2.6676
2.187
1.9903
2.5896
2.9509
2.4271
2.2246
0.84103
0.76144
0.68341
0.69541
0.49974
0.55244
0.71092
1.0115
0.73257
1.0935
0.79432
0.66571
0.75961
0.80722
0.99498
1.1593
0.81328
1.1642
1.1174
1.1164
1.163
0.94511
0.83454
0.74801
0.74894
0.75783
0.73967
0.75013
1.2841
1.2924
1.2239
0.97229
1.2354
1.112
1.4749
2.0512
2.494
2.5667
2.2406
1.8952
1.1215
1.3052
1.1476
1.0473
0.91525
1.0889
1.0176
0.59219
0.53731
0.56958
0.90802
0.85991
0.80417
0.88491
0.95542
0.89169
0.88394
0.96226
0.56419
0.46417
0.5017
0.87065
1.0342
1.0706
1.3718
1.4613
1.4833
1.2899
1.3121
1.0838
1.1016
1.1651
0.97581
0.86867
0.83907
0.72485
0.56344
0.66606
0.91646
0.48723
0.7217
0.30214
0.33073
0.49459
0.21635
1.1691
0.83576
1.5985
1.4933
1.4796
1.5228
0.94628
0.70329
0.99411
1.4421
1.8569
1.946
1.7221
1.6975
2.2055
1.9901
2.1009
1.4109
0.51159
0.56382
0.29751
0.19137
0.15603
0.15718
0.16955
0.17241
0.15457
0.17326
0.36371
0.94137
1.3715
1.1216
1.3413
1.1082
0.96418
0.80115
0.75596
0.74464
0.70428
0.75344
0.75691
0.76103
0.7425
0.80044
0.7659
0.93683
1.7954
2.3352
1.7621
1.7281
2.4096
2.1166
0.91351
1.0505
1.2199
1.58
1.3406
1.4391
0.47995
0.42146
0.38552
0.51069
0.40825
0.32329
0.21918
0.32228
0.32799
0.27387
0.34721
0.46686
0.39388
0.34335
0.48531
0.51209
0.35893
0.34524
0.38023
0.46571
0.588
0.62462
0.91287
0.71466
0.72368
0.66125
0.36478
0.46931
0.38602
0.39716
0.50068
1.1302
1.2378
1.0398
1.1457
0.64157
0.54303
0.4468
0.38723
0.42456
0.36056
0.3466
0.49659
0.55923
0.5468
0.54002
0.53094
0.56147
0.37665
0.40008
0.43949
0.74472
0.73127
0.65639
0.52001
0.49997
0.45832
0.40598
0.29493
0.5172
0.33974
0.36113
0.35336
0.31925
0.30174
0.37438
0.34809
0.40849
0.44545
0.33203
0.32675
0.35161
0.30844
0.28858
0.3007
0.53947
0.60626
0.30885
0.26214
0.24332
0.28613
0.24512
0.23281
0.25291
0.29212
0.25895
0.28256
0.21157
0.27821
0.42935
0.32701
0.33873
0.40944
0.44462
0.42614
0.39734
0.51475
0.56665
0.46679
0.3513
0.27978
0.43116
0.29307
0.20275
0.23552
0.21674
0.44485
0.35625
0.35452
0.31268
0.30229
0.447
0.43172
0.36495
0.4583
0.46358
0.44133
0.42569
0.38283
0.39567
0.46618
0.61487
0.54294
0.53601
0.50667
0.61777
0.39519
0.39182
0.41029
0.44219
0.44418
0.43662
0.43801
0.37858
0.32654
0.40353
0.4217
0.54448
0.47667
0.3518
0.36943
0.29849
0.33834
0.27932
0.36097
0.30752
0.31124
0.30577
0.28546
0.34541
0.34596
0.3528
0.48263
0.67114
0.56085
0.52014
0.59547
0.33418
0.30134
0.33312
0.55646
0.42901
0.44102
0.40856
0.56555
0.55404
0.52116
0.45843
0.38727
0.39616
0.38385
0.44642
0.70501
0.36306
0.31619
0.33521
0.32084
0.34882
0.32161
0.35868
0.2734
0.24405
0.28076
0.26628
0.20772
0.23148
0.25598
0.26486
0.23252
0.2315
0.20801
0.21101
0.21722
0.21265
0.23554
0.21733
0.22556
0.22739
0.25405
0.23623
0.27717
0.27447
0.27482
0.27771
0.25275
0.23217
0.31915
0.30283
0.31192
0.28787
0.32799
0.31701
0.40111
0.28879
0.31565
0.30342
0.29337
0.30024
0.31838
0.29514
0.31712
0.2569
0.34072
0.40482
0.40041
0.43392
0.60095
0.37819
0.461
0.43038
0.291
0.30191
0.28481
0.25388
0.24484
0.28808
0.30308
0.31534
0.31275
0.26178
0.29505
0.27372
0.35905
0.29613
0.3502
0.30209
0.33479
0.24939
0.26814
0.2581
0.2656
0.23051
0.28622
0.30205
0.34435
0.31532
0.23523
0.21959
0.25555
0.28584
0.30659
0.28794
0.30584
0.3106
0.27692
0.30891
0.26389
0.21293
0.20415
0.19727
0.25377
0.23534
0.26531
0.32249
0.37445
0.54038
0.329
0.32857
0.28337
0.32331
0.31521
0.50104
0.65942
0.40957
0.31164
0.27615
0.24343
0.26151
0.40951
0.41104
0.35215
0.32724
0.32364
0.32376
0.32555
0.43165
0.40649
0.39324
0.30156
0.28538
0.49162
0.42451
0.32362
0.32174
0.33701
0.34538
0.44166
0.37633
0.39257
0.32381
0.34704
0.33181
0.32466
0.36789
0.49107
0.3379
0.50906
0.39167
0.41793
0.56268
0.76313
0.55528
0.20574
0.1861
0.17095
0.23321
0.21825
0.28084
0.49819
0.66091
0.60293
0.52769
0.4349
0.40195
0.26525
0.27374
0.2725
0.22212
0.23388
0.22778
0.23362
0.23704
0.2634
0.25678
0.31118
0.28275
0.25634
0.32776
0.33015
0.25092
0.40364
0.4044
0.4284
0.36941
0.35714
0.41446
0.40874
0.47756
0.6722
0.72448
0.59137
0.40614
0.44994
0.44668
0.47589
0.48211
0.42225
0.40775
0.54274
0.81686
0.63391
0.52224
0.384
0.38631
0.46079
0.5248
0.54274
0.55909
0.46884
0.59537
0.59588
1.0573
1.0766
0.90477
0.43169
0.3925
0.7277
1.2671
1.1899
1.0976
1.2419
1.0703
0.68528
0.46188
0.42147
0.45557
0.76785
0.58516
0.55627
0.67995
0.57716
0.68523
0.59143
0.65576
0.63564
0.73892
0.64528
0.67426
0.89435
0.7078
0.69354
0.7946
0.84807
0.93121
0.80164
0.57235
0.67069
0.81481
0.82957
0.66385
0.58226
0.74535
0.82034
0.90532
0.87934
0.87945
0.94066
1.2172
1.3776
1.5033
1.3954
1.3779
1.3223
1.3198
0.81914
0.82008
0.60827
0.51972
0.60552
0.66676
0.62711
0.75173
0.8424
0.74785
0.74572
0.68612
0.41447
0.78274
0.83561
0.63219
0.38037
0.26687
0.19292
0.15358
0.14204
0.15075
0.17448
0.16374
0.19264
0.19363
0.23577
0.32568
0.36614
0.35605
0.53491
0.55327
0.72999
0.69196
0.72116
0.68588
0.58213
0.64736
0.78079
0.78805
0.78489
0.64507
0.68442
0.88685
0.83704
0.95154
1.1022
1.4728
1.2998
1.2936
1.1943
1.4591
1.2402
1.2499
1.5196
0.93588
1.0653
0.81684
0.68722
0.26991
0.52831
0.46125
0.50366
0.21804
0.68376
0.69084
0.96395
0.66257
0.95329
0.85512
0.82339
0.86384
1.2286
1.3774
1.1817
1.2204
1.0748
1.0689
0.77064
0.7699
0.69171
0.59919
0.64815
0.55931
0.77896
0.7696
0.7062
0.66045
0.69122
0.63827
0.66583
0.67144
0.5231
0.81528
0.57246
0.66372
0.70404
0.66477
0.70056
0.58305
0.66126
0.74349
0.82337
0.50513
0.53377
0.51308
0.4477
0.68544
0.39403
0.43718
0.4085
0.40728
0.41758
0.47211
0.36001
0.31434
0.27964
0.26701
0.31593
0.27499
0.29469
0.25395
0.32311
0.39157
0.39579
0.41861
0.4566
0.44973
0.50659
0.56083
0.52869
0.62261
0.62595
0.68925
0.66063
0.72573
0.7697
0.88633
1.1416
1.3156
1.3153
1.2319
1.0411
0.99386
0.77029
0.79634
0.66733
0.59074
0.58709
0.56537
0.67224
0.60464
0.65016
0.62158
0.56686
0.43822
0.41998
0.47133
0.41193
0.66123
0.54487
0.61119
0.57635
0.46808
0.46337
0.36719
0.43847
0.40512
0.42694
0.56665
0.48127
0.53543
0.51805
0.57805
0.52125
0.5883
0.69456
0.69613
0.57278
0.40287
0.32214
0.20306
0.22696
0.21715
0.23842
0.41196
0.59098
0.70284
0.70384
0.75983
0.43935
0.44312
0.40835
0.36405
0.35419
0.22329
0.30655
0.26761
0.19925
0.16126
0.25529
0.32965
0.50528
0.36658
0.40138
0.46074
0.49664
0.41724
0.50287
0.49266
0.5597
0.58354
0.67817
0.69287
0.74467
0.80496
0.83441
0.81782
0.83669
0.82273
0.74193
0.57725
0.6449
0.97129
0.98531
0.94751
0.74416
0.66066
0.61338
0.86893
0.94513
0.93027
0.55983
0.38775
0.74061
1.1438
0.79244
0.69672
0.54259
0.70754
0.70105
0.70836
0.5011
0.43063
0.37763
0.38501
0.44171
0.44523
0.47728
0.45042
0.47396
0.45644
0.39592
0.23225
0.2271
0.25808
0.32109
0.34151
0.41975
0.38271
0.20544
0.21274
0.17805
0.18804
0.17275
0.16976
0.18049
0.19542
0.23003
0.17635
0.15807
0.15988
0.15836
0.11742
0.13414
0.15009
0.1554
0.13221
0.12766
0.14295
0.17311
0.14754
0.14368
0.11998
0.13742
0.13058
0.12056
0.11687
0.12084
0.12144
0.11895
0.11461
0.12155
0.12736
0.1109
0.13366
0.11009
0.12097
0.12363
0.1417
0.15905
0.14787
0.17555
0.18726
0.21225
0.16716
0.18064
0.17922
0.15632
0.15926
0.20371
0.22008
0.34275
0.29782
0.27925
0.32876
0.32947
0.33424
0.40149
0.41309
0.39365
0.38366
0.3951
0.39309
0.37835
0.3739
0.38837
0.38353
0.37755
0.30446
0.39118
0.6457
0.57587
0.42376
0.47084
0.42325
0.39222
0.4986
0.70735
0.86331
0.96845
0.76133
0.82665
0.84708
0.81949
0.87336
0.88973
0.83976
0.92957
0.91819
0.98696
0.91341
0.60362
0.4432
0.42092
0.42652
0.52419
0.37835
0.61926
0.64456
0.44223
0.39266
0.42967
0.34116
0.30141
0.26859
0.24259
0.25689
0.24133
0.41452
0.36612
0.30388
0.23365
0.31612
0.32499
0.28771
0.30819
0.42358
0.45242
0.35099
0.3798
0.46458
0.61488
0.65288
0.65845
0.68214
0.62363
0.65195
0.64306
0.69589
0.63701
0.64308
0.62196
0.50266
0.58509
0.50061
0.40557
0.28595
0.34874
0.31352
0.40152
0.28943
0.28568
0.27535
0.23214
0.23327
0.23159
0.25915
0.22723
0.23508
0.23947
0.19976
0.20923
0.19673
0.28067
0.31352
0.34018
0.67377
0.57205
0.5391
0.4254
0.42613
0.35849
0.31079
0.48485
0.40307
0.425
0.35766
0.38074
0.28235
0.34123
0.32774
0.37817
0.28149
0.32599
0.35457
0.48273
0.37139
0.39283
0.31554
0.30153
0.30712
0.36986
0.59623
0.35156
0.34216
0.30877
0.21117
0.15845
0.1829
0.29599
0.18886
0.21822
0.30872
0.26424
0.29421
0.41517
0.42061
0.50569
0.38495
0.5237
0.36866
0.34022
0.53241
0.57099
0.56008
0.35511
0.75361
0.58275
0.55873
0.74709
0.7476
0.70405
0.66
0.61627
0.58182
0.57032
0.56274
0.51026
0.57814
0.5977
0.61782
0.56798
0.64729
0.55647
0.58996
0.60842
0.62173
0.75693
0.68804
0.73376
0.94731
0.87977
0.9371
0.98199
0.89992
0.84515
0.69781
0.62008
0.55101
0.64818
0.51091
0.43386
0.43009
0.48528
0.69827
1.2148
1.1099
0.92512
0.7912
0.60507
0.38984
0.35872
0.42403
0.33825
0.26366
0.22589
0.18815
0.22144
0.47199
0.41102
0.34457
0.42924
0.27424
0.26841
0.4136
0.38689
0.34198
0.38844
0.4857
0.57542
0.38002
0.481
0.61876
0.50363
0.39725
0.51658
0.47287
0.31709
0.30533
0.32841
0.32483
0.36883
0.46734
0.50158
0.5812
0.32677
0.32496
0.34524
0.37686
0.46449
0.37057
0.45941
0.46268
0.45765
0.47356
0.463
0.41878
0.41807
0.40346
0.44994
0.36774
0.27652
0.26706
0.28197
0.40076
0.37253
0.47878
0.53098
0.5192
0.78717
0.70051
0.93294
1.1271
1.011
0.7933
0.80071
0.81043
0.7845
0.62142
0.52373
0.63967
0.80004
0.77247
0.85831
0.44955
0.44636
0.43129
0.49827
0.38185
0.33655
0.35085
0.54403
0.25751
0.34573
0.27738
0.36127
0.3766
0.35048
0.56349
0.63069
0.64029
0.55534
0.4742
0.56169
0.64943
0.7568
0.7739
0.79003
0.47458
0.40954
0.35552
0.44125
0.37173
0.32274
0.40373
0.39336
0.4257
0.37111
0.27855
0.31259
0.42454
0.3763
0.38761
0.37348
0.39129
0.37042
0.47755
0.5172
0.43061
0.46466
0.60209
0.56273
0.64248
0.39227
0.39043
0.46355
0.36237
0.37586
0.38839
0.53481
0.42674
0.34058
0.3135
0.33445
0.40576
0.36634
0.43293
0.42734
0.46821
0.43232
0.38266
0.41382
0.3479
0.34253
0.38381
0.28935
0.29459
0.41458
0.31101
0.36407
0.3222
0.2665
0.34963
0.41006
0.41723
0.40408
0.37956
0.24792
0.2174
0.23384
0.20079
0.22234
0.21093
0.47004
0.3032
0.3337
0.50173
0.54261
0.67155
0.44507
0.4291
0.39502
0.3337
0.38192
0.46979
0.44122
0.4685
0.34097
0.33119
0.41263
0.31671
0.32552
0.70615
0.38718
0.37925
0.37565
0.37709
0.36654
0.35674
0.54311
0.6263
0.5994
0.6669
0.65994
0.60715
0.61744
0.42308
0.445
0.57211
0.73253
0.83199
0.66204
0.63814
0.55845
0.58864
0.64153
0.72639
0.53853
0.59619
0.39567
0.36207
0.4725
0.58633
0.93879
0.93456
0.83323
0.91035
0.79308
0.86935
0.86336
0.92428
0.89335
0.75556
0.71056
0.90722
0.75242
0.77511
0.76385
0.65178
0.64869
0.74163
0.93099
0.83108
0.83756
0.83076
0.77823
0.74166
0.81384
0.89115
0.75516
0.78722
0.86199
0.89986
0.91591
0.78898
0.78169
0.76973
0.67719
0.72916
0.78784
0.76393
0.85254
0.76723
0.78846
0.81896
0.90253
0.79878
0.79147
0.65026
0.71541
0.94295
0.90597
0.87747
0.72594
0.93069
0.92309
0.88625
0.97764
1.2693
0.70029
0.67829
0.70784
0.72708
0.69944
0.59861
0.57742
0.60243
0.62611
0.61567
0.61605
0.56233
0.54466
0.63803
0.84102
0.56887
0.43628
0.45311
0.44836
0.43085
0.46869
0.43274
0.4522
0.47286
0.44899
0.43539
0.48437
0.45858
0.45301
0.4275
0.46632
0.53286
0.48476
0.51014
0.52445
0.52328
0.5258
0.50897
0.54652
0.55279
0.52789
0.50869
0.52815
0.53139
0.52884
0.51742
0.53587
0.51234
0.55997
0.51068
0.52865
0.55454
0.37251
0.3765
0.2989
0.24089
0.39399
0.33037
0.35632
0.29192
0.31518
0.30537
0.40705
0.39929
0.40454
0.42233
0.28212
0.31686
0.57562
0.66124
0.61217
0.47559
0.4368
0.42779
0.34666
0.34731
0.43173
0.49564
0.41222
0.31169
0.2261
0.25216
0.28106
0.29619
0.4042
0.18487
0.20682
0.15704
0.15644
0.15351
0.1729
0.15189
0.15705
0.15955
0.17226
0.15314
0.17676
0.157
0.15729
0.16065
0.14612
0.17344
0.16123
0.17139
0.19286
0.2225
0.24024
0.21701
0.36974
0.44512
0.41777
0.45956
0.44018
0.50444
0.54691
0.49812
0.44758
0.72252
0.70278
0.66908
0.61978
0.83606
0.71258
0.83235
0.96358
1.2007
1.4341
1.0438
1.1715
1.0233
0.98743
0.82736
0.79177
0.68386
0.56724
0.61842
0.58665
0.55945
0.48257
0.46808
0.62072
0.49084
0.41585
0.44774
0.38631
0.4422
0.45002
0.48846
0.3413
0.32379
0.34377
0.28112
0.29053
0.32025
0.31796
0.48903
0.53868
0.40511
0.35084
0.34416
0.41815
0.33807
0.32014
0.40136
0.49752
0.35801
0.37053
0.35291
0.28878
0.26659
0.26661
0.27008
0.21428
0.25354
0.25541
0.24622
0.22123
0.25154
0.21034
0.33071
0.27192
0.24838
0.35047
0.30867
0.31167
0.30467
0.51584
0.4356
0.39262
0.30992
1.0004
0.45848
0.39724
0.39632
0.53063
0.4537
0.49409
0.55094
0.49032
0.3816
0.36403
0.39931
0.37298
0.36265
[truncated: 1,618 more rows]

## Sheet: Mar 2025
Ambient dose equivalent rate(µSv/h)
0.38274
0.37473
0.30006
0.18539
0.15158
0.12423
0.21802
0.34308
0.51937
0.73461
1.2086
1.3607
1.5067
1.6908
1.7625
3.2357
2.0268
1.9861
1.2039
0.46561
0.50526
0.26735
0.21154
0.13486
0.17205
0.16927
0.17847
0.24696
0.32851
0.29314
0.30655
0.31856
0.38957
0.38632
0.36767
0.41112
0.40163
0.39025
0.37422
0.19272
0.13703
0.26036
0.5616
1.102
1.3455
1.1606
1.2139
1.1348
0.79808
0.75821
1.2762
1.1461
1.1205
0.98355
1.0914
1.1146
0.99083
0.67843
0.51123
0.70515
0.77171
0.69128
0.86508
1.0712
1.2558
1.3746
0.7897
0.58467
0.31813
0.28567
0.20469
0.12774
0.10684
0.12508
0.099471
0.17499
0.14714
0.21935
0.23287
0.20908
0.2126
0.62702
0.72827
0.27996
0.23635
0.37612
0.25164
0.18728
0.20637
0.21426
0.21163
0.18172
0.18564
0.12775
0.12132
0.096236
0.075966
0.073739
0.094275
0.088923
0.11208
0.11156
0.15786
0.13249
0.11923
0.069685
0.087622
0.10588
0.10903
0.13476
0.15827
0.18037
0.27574
0.30676
0.27083
0.39994
0.44562
0.48217
0.81934
0.79525
0.58706
0.51389
0.50821
0.31323
0.17405
0.20552
0.16683
0.17319
0.18611
0.16756
0.13361
0.10178
0.08072
0.073866
0.079122
0.14384
0.15179
0.088829
0.092332
0.11116
0.1168
0.10961
0.10854
0.11487
0.12115
0.14938
0.20797
0.29548
0.47561
0.62006
1.3287
1.3166
1.1531
0.86032
0.72984
0.76926
0.68499
0.64992
1.0004
1.1148
1.0745
0.99987
1.0881
1.1746
1.1494
0.99915
0.81336
0.81153
0.80564
0.74718
0.79576
0.8257
0.79953
0.89191
0.79465
0.75705
0.74652
1.3472
2.2088
1.9616
1.4913
1.9943
2.1691
1.7147
1.1401
0.8359
1.0237
1.4097
1.3806
1.3746
1.1768
0.45463
0.39864
0.3505
0.44422
0.45274
0.3182
0.45129
0.38469
0.45756
0.38097
0.32605
0.44239
0.57061
1.4363
1.4757
1.3783
1.4571
0.92891
0.62704
1.179
1.7698
1.8179
1.6498
1.7021
1.8866
1.7591
1.4317
1.5967
1.6272
0.95056
0.95217
0.72643
0.84425
1.2616
1.3757
1.4581
1.3433
0.59598
0.7412
0.54181
0.56089
0.52035
1.0398
1.4314
1.3165
1.0453
1.068
1.1383
1.2051
0.9722
2.1593
2.6979
2.7131
2.6649
2.741
2.7179
2.7253
2.6464
2.4889
2.4306
2.5262
2.849
3.1806
3.7969
2.9759
3.9801
2.5825
2.695
2.9093
3.1331
3.4425
3.199
2.9045
2.9295
2.9698
3.6695
3.7467
3.847
3.7509
3.7382
4.1647
3.8189
4.2723
4.3085
4.3431
4.7647
4.1367
3.4987
3.6869
3.777
3.3974
3.5563
3.6974
3.5472
3.4216
3.1676
3.6953
2.8082
2.6124
3.0058
2.7413
2.2699
2.1005
2.2115
1.5229
1.7191
1.3959
1.6969
1.5265
0.90642
0.6485
0.65851
0.69613
0.7318
0.83965
0.90693
0.90793
1.0892
1.4223
1.5081
1.4452
2.003
1.2754
1.4451
0.84962
0.99519
0.96637
0.87967
1.3203
1.3945
1.7298
1.9125
2.2586
2.6982
2.5524
2.9037
3.2271
2.6405
3.155
3.7115
3.314
2.6037
2.4577
2.9247
2.7164
1.2595
0.9029
1.0226
0.74942
0.78536
0.63864
0.98451
1.2631
1.5189
2.0097
1.8028
1.4569
0.98433
0.80937
0.7966
0.91532
1.4147
1.4255
1.7421
1.2068
2.1889
2.6917
3.6206
3.1776
3.3996
3.1061
2.6649
2.4598
2.0554
2.0937
1.4237
1.5274
1.3303
1.2222
1.3645
1.9878
2.4901
2.5807
3.2074
3.7446
3.7351
3.1761
2.7288
2.6921
2.3959
3.0875
3.6481
3.5609
3.7218
3.6905
3.3344
3.2166
3.2476
3.3134
3.2917
3.4101
3.4707
3.4485
3.4096
3.5769
3.3505
3.213
3.5365
3.3711
3.6104
3.1601
3.3848
3.5729
3.7308
3.3401
2.3348
2.6334
3.3408
4.8923
3.439
2.6515
3.0585
2.8863
2.7346
2.6639
1.8499
0.72145
0.77182
0.8515
0.44056
0.64556
0.83795
0.88283
1.1385
1.0043
1.1566
0.88581
0.92944
0.97317
1.1021
0.98652
0.86884
0.73261
0.79678
0.77293
0.92941
0.91752
0.92484
1.1611
1.6357
1.6888
1.5551
1.1934
0.98168
0.96201
0.62646
0.67265
1.2346
1.0029
0.96254
1.3015
1.5593
1.6137
1.4771
1.3351
2.0329
2.0174
1.8312
1.4262
1.1669
1.1693
1.1649
1.1689
1.1858
1.16
1.1553
1.156
1.1744
1.1573
1.196
1.1698
1.1906
1.1679
1.185
1.1922
1.1883
1.1391
1.1461
1.1856
1.1518
1.1778
1.1862
1.3135
1.5511
1.181
1.1838
1.2129
1.1554
1.1958
1.1519
1.5323
1.3226
1.5983
1.7241
1.5033
2.0196
1.8495
1.4389
0.95511
0.88193
0.92012
1.4108
1.5531
1.7109
1.2748
2.1278
2.5542
3.1904
3.005
2.7167
2.8268
1.9808
1.3615
0.898
0.79157
0.9762
0.66696
0.67714
0.84279
0.92228
1.4079
1.3464
1.0355
1.0085
0.74881
1.3876
1.5045
1.3886
1.5043
1.5089
2.2795
2.3831
2.8125
2.1854
1.7528
2.2946
2.5773
2.2691
2.0951
0.95778
0.68527
0.67822
0.68375
0.47173
0.50731
0.57638
0.81944
0.81983
0.87836
0.6972
0.64735
0.71707
0.74335
0.91599
0.99543
0.76796
0.97034
0.9448
0.84943
0.82374
0.817
0.76468
0.74339
0.67798
0.74557
1.4637
1.2202
0.93217
1.1766
0.96922
1.1981
1.8678
2.2714
2.5554
2.0557
1.6788
1.1247
1.1578
1.0195
0.96625
0.96635
1.0211
0.93187
0.56807
0.41298
0.56239
0.76187
0.74053
0.72464
0.79673
0.78991
0.84527
0.93302
0.90834
0.43397
0.41008
0.60148
0.87676
0.99232
1.0434
1.3921
1.3983
1.4809
1.1264
1.2177
1.1554
1.0058
1.0996
1.0442
0.86274
0.78911
0.7958
0.54936
0.55966
0.8757
0.52465
0.55317
0.37993
0.31564
0.39318
0.24958
0.23798
0.21778
0.28646
0.2383
0.24653
0.33493
0.3129
0.17448
0.15728
0.12984
0.20569
0.15542
0.15047
0.14068
0.20833
0.25663
0.2297
0.25441
0.38595
0.27463
0.32019
0.37602
0.36824
0.34866
0.43274
0.37297
0.32556
0.25354
0.33906
0.30746
0.23602
0.1786
0.2585
0.20739
0.19336
0.21986
0.2273
0.21681
0.3659
0.24191
0.25201
0.406
0.37945
0.24641
0.29348
0.27434
0.33866
0.42009
0.32588
0.33801
0.39887
0.43955
0.34273
0.36202
0.49933
0.52999
0.63806
0.72295
0.67179
0.5883
0.34455
0.42652
0.37585
0.37303
0.47624
0.91429
0.915
0.95594
0.59616
0.4987
0.39052
0.34654
0.37587
0.36256
0.32924
0.51126
0.40121
0.51638
0.46357
0.54937
0.43129
0.32725
0.37287
0.40859
0.62635
0.59764
0.47492
0.36554
0.40935
0.37576
0.38161
0.26135
0.34533
0.32572
0.2951
0.37203
0.28429
0.30852
0.28168
0.32344
0.3737
0.34378
0.34754
0.37655
0.5544
0.39901
0.49691
0.46914
0.5761
0.35732
0.32111
0.34488
0.58774
0.29939
0.32822
0.37248
0.27263
0.26765
0.27588
0.31334
0.2353
0.21176
0.23578
0.24234
0.19945
0.20411
0.20736
0.22025
0.20208
0.17878
0.19377
0.19076
0.1841
0.18368
0.17594
0.20194
0.20536
0.18831
0.20839
0.20298
0.21614
0.23769
0.24168
0.26688
0.2344
0.24456
0.22039
0.21683
0.28252
0.29511
0.24946
0.26361
0.28233
0.30088
0.31333
0.28062
0.32236
0.28787
0.28622
0.26433
0.30417
0.26741
0.2647
0.27346
0.25736
0.27055
0.29872
0.30735
0.36296
0.48722
0.50258
0.49246
0.4498
0.26174
0.25711
0.27224
0.35375
0.51525
0.37671
0.3454
0.38075
0.47974
0.48722
0.43699
0.36381
0.33115
0.32926
0.31944
0.41859
0.57839
0.27513
0.32294
0.28922
0.30344
0.26824
0.29287
0.24453
0.24212
0.27412
0.28464
0.29807
0.3631
0.41477
0.31983
0.3021
0.24067
0.24997
0.22699
0.25852
0.20666
0.19654
0.25626
0.22195
0.1958
0.23314
0.19391
0.19589
0.19773
0.29833
0.27262
0.31499
0.22604
0.22229
0.17584
0.25339
0.21521
0.21188
0.23545
0.26846
0.25832
0.26993
0.20757
0.19311
0.20753
0.23984
0.34504
0.28599
0.23747
0.28733
0.22204
0.26871
0.34625
0.29222
0.22565
0.24177
0.26147
0.24397
0.38579
0.48754
0.47228
0.31119
0.29241
0.28616
0.28914
0.29986
0.30101
0.36289
0.32899
0.3235
0.51952
0.40802
0.38361
0.40922
0.29664
0.24012
0.25612
0.27227
0.25488
0.21424
0.25332
0.26587
0.25329
0.27114
0.25982
0.24786
0.20077
0.23455
0.26579
0.1865
0.20455
0.18649
0.22398
0.22284
0.23393
0.25987
0.26221
0.27577
0.28348
0.33148
0.20348
0.33166
0.33912
0.38318
0.40211
0.43112
0.48841
0.47119
0.41834
0.49956
0.57881
0.53087
0.65977
0.60748
0.68456
0.94689
0.67504
0.67686
0.5914
0.43514
0.43164
0.45005
0.20688
0.20137
0.49402
0.57351
0.82947
0.57901
0.79865
0.74337
0.88311
0.8609
0.98845
0.9788
1.0732
1.1159
1.0406
1.0489
1.0672
0.9259
0.92082
0.83278
0.73915
0.66944
0.46643
0.5775
0.64468
0.60391
0.5931
0.82897
0.49221
0.51026
0.54593
0.52182
0.54929
0.55266
0.57586
0.37979
0.32853
0.4082
0.36464
0.63191
0.59208
0.60786
0.50511
0.33784
0.2798
0.16716
0.19262
0.21035
0.2045
0.23742
0.4122
0.54931
0.58303
0.58039
0.49408
0.36613
0.47539
0.43242
0.50491
0.48503
0.40681
0.36688
0.37063
0.29439
0.343
0.35267
0.38064
0.28508
0.25474
0.31748
0.36755
0.45135
0.38801
0.31955
0.40073
0.36875
0.36127
0.40632
0.43456
0.45878
0.46667
0.45794
0.49129
0.46721
0.48733
0.44496
0.51878
0.58563
0.57003
0.45921
0.51694
0.55805
0.73342
0.74572
1.0546
0.89919
0.93086
0.98276
1.0279
1.0103
0.67578
0.75016
0.54723
0.54365
0.59691
0.54357
0.53589
0.42434
0.46642
0.54815
0.43336
0.59344
0.51643
0.48326
0.4859
0.50326
0.59002
0.62
0.52321
0.5665
0.6018
0.56666
0.67243
0.60918
0.51687
0.4985
0.42913
0.37291
0.35634
0.3371
0.37112
0.37083
0.31842
0.30273
0.33942
0.28732
0.28298
0.30611
0.26702
0.2259
0.26789
0.2686
0.36379
0.44253
0.27263
0.28416
0.34801
0.4161
0.39001
0.28903
0.2083
0.24185
0.21478
0.24924
0.37586
0.30867
0.25468
0.2757
0.51402
0.46097
0.34177
0.2786
0.25623
0.28092
0.25198
0.35034
0.33619
0.29857
0.2638
0.31217
0.28016
0.26891
0.19978
0.16865
0.16894
0.15454
0.14034
0.16775
0.20458
0.33978
0.39783
0.35286
0.36341
0.39183
0.37262
0.3706
0.31268
0.23096
0.2777
0.41508
0.40917
0.38365
0.28057
0.29123
0.25657
0.2944
0.33308
0.21082
0.25774
0.35534
0.4371
0.40981
0.2878
0.23831
0.235
0.24758
0.27357
0.2755
0.25997
0.30083
0.28819
0.24349
0.30095
0.27603
0.26247
0.27565
0.25286
0.25515
0.28796
0.31643
0.26136
0.37086
0.28957
0.29545
0.29331
0.28777
0.35429
0.29008
0.37358
0.31577
0.33863
0.28548
0.26552
0.33887
0.30635
0.32526
0.23306
0.23117
0.18269
0.14633
0.12417
0.12879
0.15191
0.17265
0.17469
0.17982
0.21478
0.30168
0.35901
0.62506
0.56363
0.43536
0.3249
0.49699
0.49308
0.46855
0.48571
0.49788
0.57033
1.0073
0.44067
0.36811
0.5633
1.0884
1.0499
0.95647
1.1268
0.88347
0.47235
0.36626
0.42213
0.71743
0.55021
0.51662
0.52685
0.48166
0.65206
0.5645
0.57893
0.56083
0.66395
0.73082
0.808
0.63886
0.51134
0.68814
0.67097
0.61086
0.73298
0.77081
0.64889
0.58344
0.36568
0.30944
0.32913
0.41021
0.43871
0.43456
0.51504
0.67943
0.57286
0.68771
0.84472
0.89149
1.0378
1.0789
1.0191
1.0081
1.1377
1.13
0.69098
0.69126
0.7601
0.79639
0.59643
0.43978
0.6152
0.69752
0.60352
0.40407
0.40765
0.26515
0.38785
0.39236
0.29321
0.31566
0.32919
0.27608
0.3417
0.31001
0.25887
0.26661
0.23477
0.26059
0.2686
0.37725
0.40376
0.30525
0.26747
0.28953
0.41762
0.46079
0.33984
0.26771
0.26448
0.31792
0.35295
0.28008
0.27803
0.22871
0.29329
0.24312
0.27857
0.24248
0.29364
0.239
0.19373
0.14567
0.18237
0.29023
0.44123
0.32235
0.33939
0.38908
0.39621
0.43521
0.42512
0.52361
0.53107
0.57653
0.54977
0.6679
0.71236
0.72097
0.73773
0.69483
0.72341
0.59703
0.65486
0.86265
0.87261
0.79532
0.79504
0.79596
0.76232
0.76208
0.77898
0.7598
0.72855
0.76634
0.69795
0.73966
0.69702
0.57916
0.57534
0.8849
0.77278
0.62329
0.58136
0.84273
0.91841
0.81651
0.80479
0.85927
0.78672
0.71794
0.67315
0.66098
0.61513
0.4752
0.4772
0.45663
0.41478
0.42119
0.37715
0.40244
0.31083
0.24978
0.1711
0.17112
0.15582
0.16934
0.16969
0.15279
0.15525
0.16106
0.164
0.17308
0.17495
0.13986
0.16678
0.22408
0.306
0.26512
0.29303
0.3111
0.35163
0.30832
0.33284
0.39307
0.77799
0.42172
0.38619
0.44922
0.35609
0.375
0.53342
0.71454
0.82684
0.73507
0.75227
0.82601
0.81966
0.78887
0.80116
0.81194
0.75288
0.71532
0.46839
0.35587
0.41507
0.42037
0.34556
0.54898
0.55813
0.44049
0.30324
0.37217
0.38052
0.29742
0.23989
0.26267
0.25912
0.19918
0.21756
0.32775
0.34381
0.27586
0.22021
0.22428
0.3195
0.27363
0.25597
0.39421
0.32621
0.37892
0.34669
0.34602
0.40079
0.53674
0.53574
0.60525
0.62344
0.57909
0.63033
0.58941
0.58343
0.58647
0.55011
0.57633
0.58538
0.46033
0.52826
0.42919
0.35729
0.26546
0.29066
0.35135
0.3892
0.26971
0.26573
0.25196
0.23119
0.24159
0.27309
0.23699
0.23901
0.25622
0.24689
0.21016
0.2055
0.21643
0.21884
0.23244
0.23765
0.18554
0.24051
0.21126
0.42114
0.30232
0.30518
0.39784
0.47528
0.66353
0.48565
0.45542
0.37292
0.35461
0.34993
0.30915
0.37832
0.44527
0.40716
0.56396
0.32942
0.28596
0.26676
0.29803
0.34075
0.17423
0.16965
0.16506
0.18369
0.18886
0.25231
0.19453
0.21485
0.2124
0.19257
0.21769
0.28691
0.25917
0.40983
0.40431
0.44757
0.36918
0.4981
0.31516
0.44169
0.60128
0.54545
0.31529
0.5825
0.70903
0.44656
0.58547
0.67117
0.85048
0.57426
0.52586
0.50983
0.48815
0.47621
0.44451
0.49413
0.5344
0.5713
0.57899
0.50912
0.62151
0.47574
0.48619
0.53833
0.6327
0.81734
0.67603
0.81645
0.80061
0.92859
0.76711
0.93006
0.70052
0.59708
0.53175
0.56176
0.48137
0.40385
0.40689
0.69518
1.0579
1.1924
0.86915
0.76752
0.68983
0.48032
0.31382
0.32114
0.39955
0.25438
0.2219
0.19372
0.20958
0.47323
0.2898
0.33685
0.2478
0.26888
0.36903
0.38981
0.32305
0.27858
0.29695
0.38909
0.35674
0.35257
0.42155
0.35328
0.45871
0.30725
0.41526
0.3546
0.37832
0.28436
0.3067
0.35057
0.30619
0.30655
0.41902
0.35986
0.30088
0.32284
0.58921
0.44731
0.58305
0.5183
0.35673
0.37851
0.45257
0.5588
0.41782
0.4782
0.44877
0.29871
0.2673
0.2808
0.28365
0.30555
0.42013
0.55081
0.87564
0.88139
1.1502
0.90415
0.73403
0.7718
0.81094
0.9479
0.94259
0.78018
0.73717
0.76213
0.69904
0.54903
0.53737
0.42075
0.46474
0.45919
0.45413
0.38565
0.34513
0.30969
0.31117
0.3961
0.36947
0.36756
0.44001
0.45101
0.31163
0.31784
0.33383
0.2623
0.26745
0.27425
0.43849
0.34332
0.40585
0.43761
0.33206
0.39343
0.29121
0.30226
0.36787
0.37393
0.3883
0.37337
0.37527
0.32395
0.39534
0.34316
0.40288
0.45783
0.33592
0.31075
0.42055
0.43704
0.51241
0.52675
0.49877
0.51963
0.51189
0.50557
0.49882
0.50542
0.61093
0.72865
0.65445
0.5879
0.7027
0.86123
0.88567
0.77046
0.8976
0.91985
0.78587
0.73953
0.72277
0.73678
0.80941
0.77967
0.74811
0.80173
0.83095
0.83555
0.77966
0.63493
0.72081
0.7609
0.67652
0.8464
0.66187
0.70795
0.72282
0.73539
0.72756
0.72391
0.73769
0.75403
0.7407
0.63971
0.38384
0.42731
0.64194
0.89414
0.78986
0.78385
0.82602
0.80276
0.72509
0.80206
0.7637
0.79925
0.86441
0.75759
0.82803
0.64975
0.6341
0.5935
0.60741
0.73983
0.77071
0.74729
0.77997
0.76918
0.69748
0.71444
0.77536
0.74719
0.71207
0.71436
0.75976
0.78483
0.58871
0.38926
0.3779
0.33613
0.60775
0.56089
0.61064
0.61062
0.57767
0.53382
0.43575
0.5518
0.69371
0.59622
0.55469
0.54826
0.56829
0.55577
0.53752
0.3506
0.37506
0.44138
0.57694
0.86382
0.83014
0.80915
0.66071
0.87637
0.81577
0.7062
0.39293
0.17131
0.63943
0.70119
0.6735
0.68272
0.69707
0.66529
0.66973
0.67812
0.64632
0.66509
0.667
0.67337
0.67048
0.71852
0.68993
0.67243
0.6596
0.6652
0.6854
0.74963
0.70697
0.89252
0.79906
0.7104
0.69317
0.76807
0.80015
0.78713
0.7087
0.65597
0.77633
0.82566
0.77408
0.79599
0.97946
0.76819
0.86355
1.0053
0.63425
0.68898
0.72666
0.64915
0.78014
0.72423
0.66371
1.379
0.72492
0.63526
0.52615
0.61458
0.73509
0.86923
0.79007
0.88622
0.8874
0.96474
0.95652
1.278
1.2346
0.95535
1.0337
0.86228
0.94652
1.1617
1.0503
1.0403
0.98785
1.0021
1.0126
1.0081
1.0393
0.77194
1.0307
1.2281
0.97058
1.0376
1.0255
1.0378
1.2392
1.2495
1.3262
1.1753
1.1695
1.0813
1.049
1.0822
0.98243
1.0687
1.0208
1.094
1.2249
1.4249
1.4787
1.3093
1.1863
1.1142
0.71225
0.84496
0.82414
0.74499
0.85864
0.62743
0.60803
0.44646
0.27135
0.20631
0.24312
0.31254
0.35124
0.36178
0.54028
0.71031
0.85101
0.57774
0.50016
0.40488
0.70459
0.588
0.42239
0.64142
0.47614
0.68799
0.99707
1.1564
0.87697
0.92152
1.046
0.72805
1.1165
1.1553
1.1469
1.1343
1.2633
0.76455
0.72552
0.75513
0.78548
1.0373
1.1006
1.4795
1.1599
0.72078
1.1433
0.79667
0.8323
1.077
0.86117
0.7166
0.56932
0.42082
0.51577
0.43105
0.44629
0.56076
0.53959
0.62914
0.57521
0.46434
0.56235
0.45155
0.48874
0.31612
0.16738
0.17677
0.18508
0.19435
0.18103
0.15904
0.19759
0.18619
0.19716
0.34845
0.36937
0.39229
0.45824
0.49494
0.57438
0.49969
0.48466
0.89378
0.58705
0.75483
0.74829
0.77114
1.0355
0.75149
0.74975
0.70041
0.69668
0.64135
0.70014
0.6752
0.67055
0.59762
0.67043
0.62671
0.60265
0.59876
0.68303
0.58686
0.61054
0.61523
0.63986
0.67099
0.63471
0.61813
0.57591
0.60173
0.67288
0.60877
0.61301
0.61206
0.6956
0.57223
0.51145
0.45503
0.48335
0.49725
0.44689
0.50991
0.43842
0.57393
0.85538
0.74251
0.56648
0.5119
0.38042
0.56991
0.43458
0.43019
0.47638
0.57434
0.55359
[truncated: 1,276 more rows]

## Sheet: Apr 2025
Ambient dose equivalent rate(µSv/h)
0.73853
0.7302
0.72241
0.78583
0.75153
0.74263
0.83989
0.79299
0.86607
0.7987
0.97104
0.98355
0.94141
0.93394
0.99821
0.95628
0.94567
0.8551
0.84123
0.77905
0.7684
0.73807
0.77928
0.76463
0.77057
0.73121
0.74406
0.74243
0.76794
0.7936
0.75551
0.7535
0.74921
0.70906
0.76202
0.72255
0.74419
0.72259
0.73655
0.71968
0.739
0.72805
0.75845
0.72369
0.74147
0.72817
0.75672
0.74195
0.75618
0.73948
0.73126
0.74276
0.70798
0.71769
0.39187
0.36839
0.43832
0.34435
0.36327
0.57157
0.6447
1.5659
1.4767
1.323
1.4777
1.015
0.60932
1.0168
1.4322
1.9425
1.3359
1.4975
1.4229
1.7453
1.9049
2.0668
1.4661
0.91516
0.43474
0.53059
0.32235
0.21926
0.1619
0.16023
0.16105
0.15623
0.17458
0.15322
0.13374
0.24007
0.64229
1.0829
1.4983
1.0872
1.2644
1.1226
0.82665
0.82504
1.2512
1.1002
1.0091
1.0482
1.1084
1.0383
0.71747
0.50943
0.70423
0.73342
0.69653
0.93603
1.1796
1.3179
1.3374
0.64101
0.64182
0.29317
0.28267
0.18652
0.13748
0.1263
0.10453
0.14359
0.16548
0.15763
0.0884
0.070767
0.081808
0.075595
0.10831
0.11833
0.12997
0.13402
0.13878
0.1441
0.17439
0.22347
0.18846
0.22189
0.22401
0.18945
0.19003
0.2673
0.34431
0.26766
0.31236
0.48004
0.3034
0.24115
0.25972
0.1932
0.15661
0.17197
0.14785
0.0999
0.16808
0.14922
0.12723
0.079417
0.08261
0.078831
0.11105
0.1168
0.12924
0.1185
0.13159
0.12562
0.12233
0.12219
0.098542
0.088412
0.090041
0.080951
0.062021
0.081037
0.1164
0.13142
0.10415
0.10544
0.099979
0.10626
0.11123
0.14475
0.19306
0.25756
0.40967
0.54509
0.83327
1.5079
1.3208
1.0763
1.0039
0.69717
0.79688
0.72265
0.72398
0.65441
0.9046
1.1449
1.0511
0.95541
1.0226
1.0953
1.0644
1.0223
0.92913
0.90235
0.68494
0.72063
0.69527
0.81105
0.86271
0.74256
0.77786
0.67156
0.88935
1.3716
2.3153
2.0274
1.7077
1.2375
1.4146
1.4824
1.7791
1.8791
1.5536
1.6039
1.7341
1.3486
1.1401
1.23
0.72115
0.7281
0.76261
1.3163
1.422
1.5209
0.77479
0.58484
0.4042
0.81034
1.7063
1.4358
1.3355
1.6804
1.6127
1.2233
1.1357
1.1011
1.2621
1.3676
1.0166
2.1496
2.4567
2.6229
2.3911
2.9594
3.3099
3.4092
4.0222
3.139
4.1447
3.0178
2.8175
2.6295
2.5824
3.0053
2.8219
3.683
3.4203
3.7157
3.696
4.1355
3.793
4.4471
4.3179
3.9953
4.193
4.2582
3.6364
3.5536
3.6526
3.453
3.5364
3.9825
3.4137
3.1329
3.6281
2.6634
2.9517
3.0273
2.4319
1.7807
1.5181
1.8143
1.5371
2.09
1.6377
1.3127
1.4662
1.5062
0.93073
0.6315
0.66754
0.67878
0.80763
0.89126
0.96976
1.3483
1.4452
1.5646
1.5446
1.3254
1.4765
0.91231
0.96557
0.86003
0.80108
1.0519
1.8202
1.2831
1.7083
1.3212
2.7211
2.2226
2.5333
3.0496
2.8891
2.6593
2.9917
2.9171
3.7917
3.1199
3.0809
2.1584
2.9852
3.408
3.4351
3.3704
3.4902
3.1324
1.0717
1.5318
0.81975
0.79318
0.80282
0.78182
0.79428
0.7544
0.81374
0.77808
0.80554
0.80387
0.79988
0.80888
0.75477
1.0152
1.2997
1.8488
1.3256
2.0546
1.8162
1.4428
0.97537
0.81813
0.78804
0.75271
0.79896
1.0611
1.4804
1.5645
1.6895
1.4454
1.628
2.4155
2.8804
3.5221
3.3979
2.7822
3.5233
2.9557
3.6497
2.9386
2.4729
2.5373
2.3116
2.2034
2.3261
1.418
1.4211
1.3115
1.239
1.7364
2.7549
2.4682
2.7975
3.218
3.7895
3.3002
3.8067
2.9738
2.4994
2.0732
2.8578
2.8174
2.7825
2.839
2.8152
2.7698
2.7326
2.7224
2.7528
2.7253
2.7945
2.732
2.7447
2.8871
2.8875
2.8537
2.8648
2.7216
2.1105
2.0954
2.7842
3.5237
3.3362
2.6352
2.9878
2.9278
2.7493
2.9682
2.9422
2.9171
2.8744
2.8883
2.8855
2.6589
2.7066
2.7989
2.1633
1.5173
0.52429
0.81836
0.76918
0.4535
0.71023
0.87035
0.89916
1.0811
0.85836
1.1039
0.91112
0.92972
0.85217
1.0931
1.0805
0.81961
0.73582
0.7584
0.75638
0.97573
0.82641
0.8565
0.73638
1.1902
1.4189
1.3938
1.6578
1.0698
2.0281
2.4521
3.0129
3.0285
2.7621
2.7591
1.9619
0.92218
0.82678
0.82579
0.41383
0.69107
0.93755
0.86977
1.2846
1.2984
0.93777
0.92276
0.82124
1.3812
1.2899
1.4303
1.3208
2.0747
2.2157
2.6065
2.079
1.6307
2.2587
2.6885
2.0998
1.6284
0.73812
0.7918
1.4776
2.0406
2.1995
2.5011
2.6146
2.6153
2.6764
2.6807
2.5963
2.6193
2.647
1.9502
2.5144
2.204
1.3761
1.4558
1.2431
2.0348
2.9323
1.6103
1.4548
1.2615
0.86723
0.77298
0.67657
0.6293
0.59884
0.58984
0.39863
0.49777
0.53721
0.95521
0.66109
0.94359
0.62968
0.63767
0.57006
0.63634
0.75406
0.88558
0.65352
0.82124
0.89294
0.83988
0.74819
0.64833
0.68815
0.63577
1.1369
0.98989
0.96154
0.93049
0.9794
0.9634
1.3145
1.9292
1.6696
1.9828
2.0716
1.8817
1.349
0.94713
1.0541
0.9802
0.90282
0.78766
0.89223
0.84889
0.67179
0.17397
0.4784
0.53321
0.73445
0.70595
0.62947
0.61202
0.62141
0.74791
0.79431
0.84889
0.77481
0.39058
0.49732
0.20659
0.70498
0.82624
0.87991
1.0042
1.2606
1.3538
1.3495
1.1077
1.1317
1.0759
0.94184
0.98
1.0402
0.90616
0.76617
0.74828
0.55482
0.4946
0.67395
0.76684
0.49746
0.36989
0.23773
0.25396
0.47702
0.74127
0.7341
0.55936
0.61017
0.57312
0.52163
0.28967
0.24263
0.2876
0.36741
0.23064
0.20816
0.19839
0.20773
0.17619
0.14462
0.14974
0.14555
0.12163
0.15892
0.15635
0.15617
0.18554
0.21164
0.15627
0.18186
0.14197
0.15959
0.15897
0.16712
0.14241
0.15787
0.15626
0.1555
0.16529
0.15971
0.1631
0.15196
0.16205
0.17194
0.16176
0.16522
0.15576
0.15341
0.16006
0.22169
0.21659
0.24705
0.26977
0.32996
0.35332
0.38471
0.71915
0.66849
0.62863
0.42203
0.35992
0.2065
0.22076
0.23947
0.46025
0.57459
0.68053
0.62975
0.73016
0.34074
0.37692
0.4347
0.47775
0.4997
0.52281
0.52738
0.65416
0.65629
0.64938
0.64212
0.62733
0.72357
0.94038
0.82643
0.82642
0.63298
0.26039
0.45342
0.46423
0.20719
0.61422
0.66981
0.6667
0.9578
0.8288
0.99454
0.99911
1.1523
1.0524
1.1761
1.1809
1.1951
1.1554
1.1621
1.1096
0.9933
0.90937
0.82416
0.75475
0.54456
0.59956
0.71959
0.64221
0.62307
0.62376
0.64874
0.57884
0.6407
0.59834
0.63084
0.56181
0.57018
0.46098
0.39864
0.3619
0.42796
0.51352
0.44607
0.47065
0.53406
0.61891
0.61805
0.52527
0.54798
0.41784
0.40614
0.43121
0.3625
0.27025
0.30057
0.36021
0.27124
0.33824
0.36839
0.6646
0.53192
0.43413
0.49056
0.30461
0.31877
0.32074
0.38245
0.5615
0.40354
0.33541
0.35926
0.35038
0.29916
0.37933
0.4897
0.50062
0.68129
0.44566
0.54548
0.67381
0.52195
0.49393
0.34914
0.22123
0.1757
0.13972
0.12263
0.13932
0.19614
0.20744
0.21099
0.3054
0.40851
0.63774
0.67666
0.53872
0.39945
0.36622
0.55094
0.57388
0.59722
0.87643
1.1227
1.3797
1.2583
1.2634
1.2263
0.84473
0.81941
0.61346
0.48119
0.51696
0.61879
0.57357
0.79087
0.88141
0.55478
0.51908
0.53424
1.0241
0.84753
0.38843
0.44093
1.3534
1.1403
1.0316
0.69176
0.38536
0.5292
0.60998
0.54233
0.81939
0.66301
0.69919
0.63964
0.70616
0.75781
0.79841
0.69631
0.87931
0.84141
0.60872
0.67275
0.77159
0.70667
0.41567
0.71066
0.80336
0.71175
0.4882
0.25218
0.1773
0.1522
0.13806
0.18126
0.16973
0.19137
0.28817
0.41433
0.38195
0.37377
0.3973
0.30243
0.29687
0.3215
0.26044
0.34869
0.24264
0.3233
0.33155
0.28244
0.34933
0.30489
0.29959
0.44289
0.30236
0.38518
0.33507
0.29372
0.28576
0.27496
0.35251
0.42156
0.37906
0.32868
0.36495
0.34577
0.48366
0.61365
0.45212
0.18378
0.19922
0.17762
0.18385
0.27751
0.50021
0.68321
0.53253
0.4117
0.45988
0.46213
0.79699
0.78011
0.77216
0.89565
0.62403
0.53451
0.45259
0.35482
0.34663
0.37088
0.31188
0.34683
0.34346
0.27708
0.22748
0.18668
0.18016
0.20034
0.19104
0.20087
0.33596
0.37845
0.37546
0.27218
0.34091
0.45305
0.30986
0.29889
0.21209
0.22626
0.28339
0.39466
0.46187
0.2924
0.27793
0.40103
0.47365
0.342
0.25221
0.29578
0.38598
0.29682
0.27626
0.24925
0.31556
0.26491
0.26402
0.23424
0.22893
0.28233
0.30148
0.28088
0.29685
0.2996
0.24877
0.30732
0.28498
0.27302
0.30658
0.37313
0.26997
0.23147
0.21317
0.24233
0.22017
0.24945
0.29004
0.29223
0.3301
0.27321
0.22294
0.20505
0.24811
0.37103
0.33105
0.26786
0.33711
0.43446
0.36838
0.36221
0.56149
0.36818
0.323
0.34659
0.31982
0.27742
0.33488
0.30827
0.2619
0.35141
0.28894
0.32385
0.34001
0.35555
0.35547
0.33433
0.33429
0.29462
0.34453
0.33297
0.35031
0.25008
0.22668
0.27755
0.24531
0.20312
0.20858
0.1923
0.19748
0.21757
0.24263
0.21193
0.22322
0.27845
0.28008
0.26379
0.28971
0.26508
0.25078
0.21287
0.19518
0.20636
0.19569
0.19896
0.21
0.21232
0.18763
0.20359
0.20372
0.24411
0.22181
0.2619
0.28054
0.3431
0.45297
0.35098
0.29427
0.27382
0.27663
0.31144
0.32083
0.35387
0.63656
0.45671
0.39678
0.34771
0.27613
0.26742
0.25193
0.2413
0.26455
0.27429
0.2759
0.27362
0.30108
0.30195
0.56706
0.35935
0.30704
0.31411
0.36097
0.29668
0.46335
0.31558
0.32729
0.33615
0.44034
0.37234
0.45304
0.31229
0.31289
0.33655
0.30188
0.29643
0.15784
0.14702
0.14041
0.15278
0.20976
0.22661
0.3043
0.49783
0.47045
0.23775
0.24884
0.24918
0.28754
0.34741
0.29416
0.34899
0.37731
0.40638
0.40392
0.42953
0.31353
0.25341
0.43007
0.26359
0.19563
0.22934
0.32875
0.34162
0.30361
0.2983
0.30528
0.41528
0.39591
0.35512
0.41837
0.51225
0.35816
0.33015
0.36119
0.4818
0.56388
0.6451
0.72663
0.68755
0.62203
0.34326
0.44646
0.35115
0.5437
1.08
1.054
1.0433
0.65591
0.45218
0.33488
0.41228
0.39011
0.41886
0.39143
0.56402
0.42762
0.54846
0.52556
0.528
0.40667
0.31492
0.35561
0.37604
0.29707
0.29535
0.36845
0.38107
0.41277
0.5916
0.33814
0.27283
0.26486
0.30003
0.94809
0.38027
0.38551
0.29685
0.431
0.55714
0.65951
0.60602
0.49191
0.38797
0.38875
0.4597
0.27419
0.2796
0.3066
0.34039
0.66025
0.40358
0.26823
0.2678
0.21482
0.29593
0.35175
0.37662
0.47113
0.45664
0.31505
0.39518
0.39061
0.33271
0.38473
0.44787
0.46067
0.52135
0.70356
0.49905
0.65042
0.52156
0.70614
1.1777
0.85222
0.8648
0.94109
1.1251
1.0871
0.72496
0.90468
0.63318
0.62935
0.70767
0.71236
0.62683
0.44409
0.48453
0.54329
0.43807
0.5946
0.63169
0.54865
0.47002
0.53177
0.44065
0.44043
0.50634
0.40164
0.46866
0.40811
0.51057
0.46566
0.49328
0.45617
0.57432
0.443
0.40941
0.38009
0.41572
0.4437
0.53335
0.43806
0.41517
0.57935
0.53602
0.56889
0.66716
0.69526
0.7438
0.86928
0.77164
0.69463
0.83524
0.8284
0.88963
0.73764
0.2754
0.28434
0.28521
0.28365
0.27995
0.34503
0.36332
0.2931
0.29446
0.29605
0.28696
0.28023
0.2829
0.28157
0.29312
0.27569
0.26939
0.27839
0.27695
0.32387
0.32225
0.37522
0.57084
0.7508
0.73207
0.73463
0.7741
0.70734
0.69169
0.61672
0.40044
0.38457
0.35781
0.36481
0.37924
0.4791
0.65327
0.78211
0.68579
0.74708
0.76492
0.74324
0.73878
0.77277
0.79538
0.80892
0.71597
0.48162
0.34818
0.50131
0.45754
0.35046
0.5741
0.53151
0.41456
0.27919
0.36536
0.36291
0.37254
0.36313
0.38962
0.37135
0.36759
0.38086
0.37972
0.34133
0.37003
0.24933
0.29751
0.21139
0.2094
0.24884
0.22371
0.3771
0.3189
0.25691
0.21676
0.23663
0.34463
0.26225
0.29073
0.33885
0.36758
0.33978
0.35649
0.51724
0.55461
0.65578
0.60778
0.57847
0.6061
0.54198
0.58793
0.61652
0.56347
0.50652
0.52153
0.48518
0.45585
0.52065
0.40224
0.3175
0.2496
0.27153
0.25671
0.34408
0.25852
0.26228
0.31367
0.39038
0.29891
0.31093
0.25789
0.38846
0.27428
0.26817
0.23565
0.2854
0.33025
0.29858
0.29954
0.36751
0.47769
0.62431
0.47078
0.28855
0.22016
0.33581
0.28992
0.27606
0.29866
0.40224
0.40009
0.48521
0.31516
0.30407
0.269
0.36187
0.16185
0.17391
0.23914
0.16655
0.21466
0.22863
0.26602
0.58422
0.49503
0.46116
0.3772
0.50884
0.49619
0.34464
0.22442
0.33959
0.30039
0.36729
0.36715
0.38007
0.27167
0.25932
0.31902
0.23965
0.2731
0.22875
0.20279
0.20347
0.20529
0.1806
0.20137
0.17405
0.22522
0.37252
0.35017
0.33453
0.33104
0.32724
0.3418
0.40042
0.60837
0.50099
0.57288
0.57489
0.52859
0.55226
0.37772
0.49551
0.63052
0.69675
0.72003
0.55041
0.51016
0.50873
0.5609
0.46866
0.48537
0.36133
0.32892
0.38609
0.46186
0.78623
0.82568
0.71046
0.82251
0.64366
0.68993
0.71886
0.81099
0.7468
0.71004
0.64244
0.62675
0.53489
0.60623
0.5271
0.51997
0.75306
0.70956
0.7357
0.67225
0.75617
0.68887
0.6577
0.66039
0.76025
0.69478
0.72589
0.66757
0.96225
0.61971
0.66756
0.67073
0.583
0.55213
0.58335
0.55352
0.59382
0.6135
0.84697
0.69254
0.67686
0.68762
0.69411
0.62326
0.7302
0.76332
0.80894
0.66969
0.64684
0.73786
0.78261
0.70006
0.97107
0.68724
0.60206
0.61029
0.66607
0.55511
0.42505
0.51317
0.58957
0.54826
0.50915
0.54511
0.72207
0.55873
0.55408
0.51148
0.52079
0.50189
0.4054
0.43949
0.46685
0.50598
0.43557
0.44178
0.64361
0.63383
0.56349
1.1742
0.5813
0.55236
0.49257
0.52028
0.70986
0.79649
0.67482
0.76031
0.79834
0.84786
0.88842
1.1182
1.0871
0.84519
0.98701
0.86715
0.84682
0.99249
0.80309
1.0035
0.89623
0.91396
0.93058
0.95155
0.86233
1.0168
1.0983
0.90627
0.93575
0.94199
0.94396
1.0642
1.1505
1.3175
1.1707
1.0837
1.2488
1.0418
0.9298
0.95931
0.93211
0.94536
0.98546
1.0037
1.0023
0.98375
1.0107
1.003
0.99321
0.99888
1.0244
0.98432
1.0276
0.99218
1.0081
0.96153
0.91928
0.9521
0.97222
1.0131
1.001
1.1787
1.3024
1.3177
1.1961
1.1362
1.154
1.1278
0.9363
0.86153
0.86216
0.8855
0.85435
0.85287
0.88849
1.2781
1.0113
1.0099
1.0799
1.2655
1.1121
1.1946
1.0877
1.2343
1.1434
0.89071
0.87439
1.0142
1.0303
0.7922
0.66236
0.69215
0.92873
0.97651
0.88098
1.2854
0.99096
0.75324
0.72219
1.1419
0.63214
0.71936
0.84027
0.70351
0.64831
0.36372
0.41834
0.44652
0.37791
0.46802
0.49463
0.52117
0.49617
0.46013
0.4718
0.37448
0.41211
0.31194
0.15635
0.16338
0.15854
0.17319
0.16984
0.16995
0.17307
0.17383
0.21645
0.31551
0.30905
0.3724
0.37602
0.39815
0.48853
0.47492
0.39509
0.65469
0.85087
0.52636
0.71214
0.66621
0.88218
0.66844
0.69751
0.70127
0.71646
0.69169
0.71282
0.68196
0.70284
0.71197
0.68268
0.67532
0.68333
0.68398
0.64491
0.61355
0.61529
0.60706
0.58241
0.59908
0.54215
0.53576
0.55724
0.54482
0.5294
0.57654
0.57557
0.54629
0.55555
0.51944
0.51253
0.60884
0.54527
0.47713
0.42272
0.44236
0.4466
0.42494
0.38596
0.37505
0.50093
0.76862
0.72217
0.57656
0.5642
0.41103
0.45999
0.39078
0.34736
0.47836
0.42413
0.50408
0.58981
0.63249
0.51773
0.6615
0.58326
0.58206
0.67551
0.71127
0.81768
0.66082
0.61436
0.75003
0.594
0.74183
0.97668
0.63978
0.45978
0.47075
0.42065
0.42135
0.37662
0.37774
0.45986
0.47765
0.46336
0.46917
0.44892
0.50684
0.55308
0.56721
0.70882
0.58731
0.5981
0.62484
0.83183
0.59693
0.52845
0.60792
0.57203
0.52877
0.49961
0.7002
0.62858
0.65321
0.6448
0.59403
0.51362
0.52695
0.56696
0.5803
0.57503
0.56149
0.43092
0.40263
0.52147
0.55292
0.56454
0.51348
0.91195
0.56893
0.63814
0.46857
0.68245
0.59577
0.69951
0.57803
0.56641
0.51125
0.38555
0.54219
0.27874
0.30594
0.36044
0.37506
0.41071
0.66769
0.54595
0.43805
0.243
0.22775
0.29861
0.2097
0.18443
0.18194
0.20597
0.21321
0.17936
0.21694
0.26828
0.30612
0.34699
0.43276
0.55691
0.59548
0.5733
0.5764
0.63088
0.60629
0.54001
0.69891
0.68759
0.57892
0.50133
0.60068
0.70976
0.58843
0.72698
0.53838
0.68554
0.6054
0.77274
0.65505
0.53452
0.53298
0.53754
0.5404
0.50179
0.52815
0.43345
0.45499
0.43785
0.49638
0.46339
0.37645
0.39841
0.40868
0.40867
0.46404
0.58024
0.41195
0.45598
0.49049
0.48236
0.57099
0.52041
0.41352
0.33302
0.31069
0.27625
0.22146
0.47371
0.43724
0.57797
0.78834
0.74422
0.61039
0.72387
0.81544
0.90956
0.8087
0.84566
0.85989
0.84984
0.86783
0.83597
0.86448
0.75666
0.86907
0.47564
0.48776
0.75255
0.74439
0.71686
0.69004
0.69596
0.6813
0.73206
0.72923
0.75478
0.76378
0.54985
0.60353
0.42764
0.29608
0.18381
0.17991
0.17692
0.15238
0.15028
0.17572
0.19931
0.24177
0.23874
0.23647
0.24656
0.25488
0.25037
0.25569
0.23395
0.23277
0.23872
0.24877
0.25267
0.23789
0.25656
0.36345
0.18077
0.18451
0.19352
0.26692
0.19038
0.24965
0.16022
0.18794
0.19754
0.3071
0.26368
0.26986
0.27345
0.23392
0.22638
0.26321
0.23286
0.24636
0.23629
0.23656
0.24607
0.31836
0.1734
0.15533
0.19425
0.13186
0.28025
0.19345
0.46749
0.39251
0.37892
0.39775
0.3899
0.39954
0.44573
0.51486
0.46735
0.50472
0.50263
0.62983
0.71925
0.629
0.74527
0.69301
0.62109
0.61409
0.53818
0.60901
0.53064
0.5665
0.47502
0.47265
0.47549
0.48066
0.48142
0.48718
0.53418
0.47037
0.47866
0.45719
0.48177
0.51369
0.43894
0.43832
0.51909
0.64936
0.5436
0.61115
0.43734
0.41387
0.64493
0.36444
0.30967
0.43261
0.4774
0.35648
0.44079
0.25771
0.23972
0.27145
0.23735
0.37887
0.44867
0.65618
0.83055
1.0136
0.79433
0.63262
0.54862
0.66031
0.79034
0.75021
0.6106
0.62793
[truncated: 1,323 more rows]

## Sheet: May 2025
Ambient dose equivalent rate(µSv/h)
0.3286
0.37109
0.42032
0.39857
0.34106
0.4276
0.56827
1.1625
1.4346
1.3689
1.3363
0.88234
0.66829
1.0167
1.4353
1.862
1.4115
1.434
1.473
2.6237
2.6723
2.6373
2.2305
2.1453
1.5892
1.2412
1.2245
1.5244
1.702
1.7343
1.0283
0.8693
0.83158
0.81707
1.0626
1.0678
1.0673
0.87805
1.2084
1.0291
0.92767
0.60282
0.52659
0.64353
0.70764
0.6771
0.9233
1.1805
1.3071
1.1059
0.57854
0.46439
0.25583
0.20081
0.14607
0.12039
0.12471
0.10424
0.097344
0.14358
0.16386
0.14131
0.12137
0.081399
0.078772
0.088923
0.094906
0.091614
0.14029
0.17075
0.20904
0.17912
0.18471
0.18613
0.16871
0.17937
0.20459
0.25087
0.33623
0.25061
0.51647
0.49227
0.29163
0.22585
0.2093
0.18454
0.17097
0.17689
0.1256
0.12678
0.11619
0.085975
0.089171
0.086106
0.094508
0.11198
0.1083
0.13466
0.16965
0.21748
0.30964
0.45126
0.5899
1.1556
1.3442
1.1523
0.98878
0.73229
0.63719
0.77035
0.61266
0.6108
0.73658
0.94563
1.0201
0.96969
0.93974
0.98686
0.99581
0.8298
0.6633
0.63512
0.69648
0.70968
0.65005
0.72831
0.67927
0.98108
1.3886
1.2745
1.5027
1.6828
1.0528
0.8825
0.83323
0.77521
0.90516
1.1902
1.2341
1.3944
1.2895
0.52393
0.43113
0.40598
0.58898
1.5144
1.2988
1.1856
0.92918
0.90375
1.0782
0.91244
1.2286
1.4055
1.3592
1.3704
1.3812
1.5318
2.5448
2.4317
2.1656
2.1816
2.1698
2.1464
2.1254
2.1902
2.1663
2.3118
2.2708
2.2283
2.5261
3.135
3.0989
3.21
2.7554
3.4654
2.5996
2.6157
2.774
2.9319
2.9556
2.9734
3.1554
3.3889
3.3128
3.3807
3.4815
3.3558
3.6388
3.6218
3.8286
3.4253
3.3072
3.0875
3.3275
3.296
3.3085
3.2279
3.0733
2.9127
3.2312
2.7542
2.4212
2.6606
2.633
2.2918
2.0381
1.7469
1.218
1.7151
1.1909
2.0358
1.5778
1.4161
1.3479
1.073
0.6419
0.66274
0.74687
0.85362
0.93165
1.3699
1.3514
1.3013
1.3151
1.3061
1.2239
1.3325
0.9039
0.85868
0.93881
1.5469
1.3354
1.6965
2.2184
1.8668
2.0992
2.3435
2.7082
2.756
2.5339
2.7084
3.3857
3.3237
3.279
2.2999
2.3193
2.7575
2.873
2.8516
2.8664
2.7403
2.7942
2.8045
2.8288
2.4034
1.048
0.64745
0.62649
0.8003
1.1088
1.2668
1.2317
1.5102
1.6761
1.6198
1.4475
0.96972
0.8041
0.72329
0.68618
0.65903
1.1878
1.3117
1.2549
1.6275
1.6397
1.2566
2.0564
2.456
3.4359
3.5245
2.8423
2.7666
3.6271
2.8427
2.5124
2.6623
2.273
2.145
2.1217
1.2848
1.1898
1.1691
1.2359
1.5479
2.2403
2.0038
2.356
2.8222
3.131
3.141
3.096
2.4673
2.6725
2.6454
2.5271
2.5663
2.4522
2.3978
2.7533
2.6052
2.3966
2.2964
1.9636
1.9035
2.0079
2.0247
2.1782
2.3483
2.5078
2.5735
2.6305
2.4122
2.4615
2.5144
2.5081
2.7177
2.3237
2.6048
3.8018
2.894
2.8258
2.7955
2.7072
2.4667
2.3684
1.5242
0.49987
0.67396
0.69831
0.52339
0.54669
0.58264
0.83475
0.96039
1.1421
1.0405
0.92087
0.87969
0.96767
0.86577
1.0361
1.0055
0.88747
0.74521
0.74335
0.79384
0.75457
0.82073
0.81575
0.73008
0.77015
1.4343
1.3721
1.5283
1.5096
1.6053
2.2748
2.3346
2.766
2.7504
2.5006
2.6023
1.8888
0.99472
0.73897
0.653
0.65043
0.53704
0.58847
0.82343
0.93423
1.169
1.1346
0.95695
0.75143
0.75422
1.3566
1.2743
1.2715
1.3175
1.3837
1.6436
2.272
2.0896
2.5116
2.0207
1.629
2.0091
2.1664
2.2223
1.9758
1.1139
0.71782
0.83297
1.2481
1.5498
1.9286
1.8238
1.9799
1.6509
1.4413
1.438
1.2475
0.86307
0.84582
0.78698
0.70141
0.63634
0.70944
0.6469
0.63833
0.58952
0.44071
0.48571
0.57813
0.94325
0.63434
0.89445
0.5715
0.69942
0.77449
0.88445
0.98371
0.73842
0.91703
0.86046
0.86961
0.78067
0.77755
0.63607
1.0887
0.82748
0.57316
0.67472
0.96765
1.1856
1.6436
1.8657
2.2133
1.9431
1.5016
1.0024
1.0934
1.099
0.97544
0.92616
0.94416
0.90475
0.7263
0.3382
0.44812
0.50936
0.73891
0.75439
0.66943
0.75378
0.76833
0.78003
0.77712
0.47373
0.46815
0.15788
0.72307
0.88619
0.93162
1.0877
1.1332
1.2114
1.0832
1.0057
1.0639
1.052
0.88913
0.92835
0.86391
0.72852
0.70245
0.51415
0.50313
0.73376
0.46844
0.50591
0.34644
0.26422
0.3086
0.23164
0.17422
0.19051
0.18757
0.25953
0.40397
0.39888
0.36353
0.20685
0.23613
0.1726
0.21363
0.26113
0.31079
0.17361
0.24459
0.32848
0.30962
0.29466
0.371
0.36426
0.35463
0.42214
0.39503
0.30739
0.28546
0.38353
0.24785
0.19149
0.20496
0.27124
0.39626
0.38415
0.26053
0.24218
0.30901
0.39749
0.33642
0.29975
0.34545
0.38837
0.39445
0.31641
0.31369
0.30116
0.31151
0.28799
0.44652
0.45273
0.44318
0.66287
0.45068
0.44126
0.45415
0.44887
0.45211
0.34705
0.31354
0.2693
0.26584
0.34743
0.27337
0.31087
0.33854
0.26983
0.26153
0.4178
0.48442
0.2705
0.24495
0.22594
0.2563
0.28646
0.31714
0.25921
0.2556
0.22154
0.28028
0.25798
0.25364
0.20677
0.30622
0.30704
0.32634
0.3325
0.66869
0.62724
0.57896
0.64187
0.51608
0.45899
0.35398
0.33017
0.22196
0.16074
0.19331
0.25759
0.38116
0.42879
0.53433
0.53233
0.62572
0.59049
0.54704
0.71036
0.37224
0.38364
0.37394
0.3685
0.41144
0.44188
0.44589
0.39783
0.38903
0.5079
0.53529
0.54581
0.56298
0.57091
0.62184
0.65245
0.83921
0.71029
0.73879
0.56995
0.23681
0.45784
0.46405
0.23561
0.42467
0.58711
0.66896
0.63369
0.73339
0.7087
0.84778
0.85596
0.92258
0.87615
1.0086
1.0284
1.0639
1.0188
1.0252
1.0524
0.92955
0.92114
0.84822
0.80784
0.69604
0.72992
0.61597
0.47167
0.54845
0.59338
0.61823
0.5777
0.54462
0.54625
0.55031
0.51644
0.55011
0.55058
0.53366
0.54879
0.53269
0.45197
0.40924
0.3927
0.25199
0.17652
0.14833
0.14573
0.11809
0.13856
0.16912
0.17266
0.17467
0.2068
0.35389
0.48397
0.70228
0.54506
0.40781
0.41155
0.38636
0.46501
0.50629
0.49241
0.46356
0.49285
0.6264
0.72129
0.79007
0.67527
0.5581
0.48001
0.58054
0.54383
0.70609
0.80102
0.67896
0.67077
0.69347
0.50851
0.44894
0.67029
0.81446
0.62825
0.49698
0.55699
0.61747
0.61647
0.62666
0.6758
0.6217
0.52986
0.68616
0.71388
0.49201
0.48366
0.5859
0.62
0.52375
0.33629
0.34553
0.29987
0.26103
0.26441
0.32562
0.2663
0.29949
0.29396
0.33732
0.34334
0.3142
0.38011
0.3694
0.39956
0.37522
0.52039
0.52174
0.51771
0.48563
0.41735
0.44076
0.3992
0.29643
0.26596
0.3989
0.35565
0.40436
0.41531
0.52207
0.51123
0.42223
0.42737
0.3991
0.29366
0.34436
0.30022
0.31273
0.36357
0.28135
0.28108
0.26504
0.29164
0.29597
0.31323
0.27901
0.3047
0.26047
0.30266
0.29291
0.33383
0.29467
0.38379
0.26149
0.30795
0.27346
0.30272
0.26587
0.2446
0.22903
0.30244
0.30178
0.34387
0.32158
0.3638
0.35697
0.40371
0.48806
0.67693
0.70628
0.58588
0.43087
0.46728
0.43249
0.40674
0.5305
0.4522
0.18632
0.17109
0.16618
0.1793
0.21079
0.26926
0.4951
0.53402
0.49471
0.34763
0.30472
0.29462
0.22802
0.26011
0.27995
0.24995
0.23809
0.17841
0.16625
0.15751
0.18272
0.20744
0.30037
0.24507
0.37485
0.49017
0.42987
0.36312
0.21865
0.34499
0.18997
0.24024
0.30207
0.45551
0.40763
0.41682
0.35052
0.36175
0.28553
0.32886
0.34397
0.38309
0.35884
0.40131
0.32299
0.21444
0.23171
0.25471
0.26526
0.36135
0.40232
0.2876
0.27343
0.27818
0.3693
0.426
0.24338
0.18874
0.24568
0.24526
0.26982
0.46071
0.26758
0.26122
0.3035
0.28039
0.26163
0.32373
0.25932
0.28153
0.27545
0.28274
0.34264
0.4753
0.56956
0.6817
0.66018
0.56957
0.34562
0.35144
0.32901
0.52557
0.78883
0.872
0.78132
0.59935
0.46817
0.33896
0.33272
0.34973
0.31854
0.31219
0.38175
0.55242
0.39121
0.45686
0.44372
0.47152
0.37271
0.31512
0.31089
0.36399
0.48153
0.46977
0.52755
0.4906
0.43693
0.3193
0.34087
0.48485
0.28267
0.24404
0.26224
0.28932
0.45732
0.46548
0.45756
0.42694
0.28023
0.25217
0.2667
0.23308
0.27995
0.28091
0.24759
0.24265
0.28842
0.26353
0.27202
0.28284
0.27349
0.29257
0.26733
0.43558
0.57266
0.30433
0.3113
0.30588
0.33015
0.26819
0.29755
0.35015
0.3623
0.63298
0.28766
0.31008
0.22855
0.29972
0.25985
0.25644
0.26003
0.31004
0.30085
0.20916
0.21618
0.20964
0.20811
0.21704
0.24143
0.22646
0.25663
0.18679
0.21454
0.20959
0.21779
0.20088
0.21061
0.18476
0.19088
0.21819
0.25067
0.21409
0.20279
0.23388
0.25528
0.22873
0.27287
0.20282
0.20669
0.20206
0.19303
0.18759
0.20343
0.17151
0.19351
0.19383
0.22286
0.22886
0.25583
0.29097
0.39798
0.31915
0.28978
0.2666
0.23592
0.27846
0.28686
0.34978
0.29125
0.32854
0.49257
0.3795
0.30921
0.40258
0.42428
0.25897
0.24346
0.2344
0.25195
0.19943
0.23986
0.24817
0.25157
0.23914
0.2526
0.25161
0.21065
0.23893
0.20139
0.18964
0.20623
0.24886
0.22037
0.29157
0.21301
0.2477
0.20533
0.20973
0.21686
0.20206
0.19844
0.21502
0.2456
0.25272
0.24544
0.24895
0.21335
0.19829
0.21465
0.1964
0.30701
0.31089
0.3199
0.36437
0.4512
0.42745
0.396
0.4379
0.4629
0.37586
0.34238
0.33153
0.3677
0.29511
0.33907
0.34113
0.34008
0.34575
0.34091
0.33092
0.35174
0.3429
0.33861
0.38354
0.26625
0.27634
0.26421
0.26303
0.25069
0.25302
0.25458
0.26846
0.27713
0.25938
0.2741
0.21629
0.21651
0.28552
0.23169
0.34758
0.41787
0.42124
0.37581
0.33695
0.40423
0.5155
0.36246
0.33553
0.33364
0.30333
0.34088
0.3172
0.29031
0.29733
0.38467
0.43286
0.31286
0.30856
0.26618
0.2256
0.22786
0.26719
0.22315
0.22496
0.26216
0.21934
0.23294
0.24272
0.26824
0.27124
0.27296
0.3115
0.18133
0.30728
0.34563
0.33638
0.46337
0.37405
0.35809
0.34675
0.41544
0.5225
0.60853
0.5704
0.52179
0.48014
0.50111
0.51321
0.4682
0.49035
0.8465
0.59499
0.62895
0.57797
0.58043
0.83498
0.51748
0.47998
0.45178
0.45225
0.41058
0.45071
0.66791
0.33476
0.49387
0.55819
0.46817
0.46612
0.44449
0.45074
0.52827
0.40017
0.40183
0.3984
0.39195
0.61298
0.59255
0.56008
0.52501
0.45881
0.5238
0.45282
0.62817
0.47235
0.52513
0.59875
0.71472
0.70391
1.0617
0.91549
0.85669
0.8085
0.97842
0.96634
0.96858
0.94335
0.92216
0.8592
0.68928
0.82618
0.60864
0.5758
0.57348
0.68634
0.58782
0.55549
0.39191
0.38657
0.54117
0.53431
0.42343
0.43468
0.38182
0.37335
0.36895
0.3271
0.19648
0.34567
0.28099
0.19967
0.14757
0.16602
0.26309
0.28865
0.45851
0.34565
0.34488
0.35214
0.38972
0.38257
0.40442
0.4615
0.46832
0.55263
0.46625
0.57693
0.60863
0.61185
0.66892
0.67504
0.73753
0.7799
0.7166
0.75574
0.7521
0.76147
0.55293
0.71663
0.91719
0.81702
0.72301
0.81251
0.77127
0.38095
0.3638
0.81113
0.76292
0.69882
0.5585
0.41312
0.43154
0.66376
0.48659
0.66496
0.67102
0.7032
0.97204
0.89989
0.74565
0.6745
0.42045
0.3435
0.34876
0.75939
0.72864
0.64821
0.83473
0.73187
0.56041
0.91516
0.87469
0.88733
0.82726
0.87039
0.99297
0.88305
0.83172
0.84662
0.71641
0.70127
0.67143
0.66615
0.44819
0.43738
0.48104
0.45797
0.47782
0.46426
0.41813
0.39852
0.42094
0.33214
0.2639
0.16756
0.16048
0.16002
0.15766
0.14689
0.18267
0.16089
0.15497
0.16709
0.16398
0.15219
0.15053
0.15531
0.16308
0.16033
0.13329
0.166
0.17769
0.26021
0.25898
0.27902
0.32029
0.31855
0.28954
0.33589
0.53898
0.58872
0.36209
0.3735
0.42612
0.33169
0.36068
0.33263
0.41928
0.45608
0.67961
0.70622
0.63756
0.63393
0.83389
0.6889
0.68677
0.62892
0.6805
0.58353
0.43887
0.52002
0.42034
0.39477
0.337
0.34266
0.37872
0.38921
0.36736
0.34443
0.33625
0.51696
0.42535
0.35696
0.46869
0.47771
0.58774
0.47073
0.31479
0.28335
0.39391
0.35275
0.33835
0.27242
0.24439
0.33881
0.4461
0.22957
0.36098
0.25482
0.49596
0.49702
0.35407
0.28335
0.29923
0.31126
0.26468
0.23844
0.34585
0.30717
0.38902
0.38022
0.39615
0.40975
0.55174
0.62201
0.59167
0.67771
0.56926
0.58375
0.61046
0.62093
0.54443
0.54555
0.45153
0.53627
0.41091
0.384
0.31533
0.25274
0.26483
0.24375
0.3372
0.26547
0.28699
0.28273
0.3208
0.37432
0.38442
0.35268
0.28506
0.39447
0.30943
0.22945
0.36453
0.3141
0.30738
0.33757
0.48131
0.57648
0.5358
0.45982
0.36016
0.35216
0.34432
0.35036
0.31331
0.3461
0.33819
0.34563
0.33942
0.34123
0.33856
0.33145
0.30376
0.34584
0.29873
0.36817
0.46468
0.39191
0.59406
0.3295
0.3124
0.27687
0.40157
0.16788
0.17818
0.21438
0.16418
0.23035
0.2078
0.39957
0.29524
0.26056
0.44113
0.59596
0.41306
0.28478
0.30825
0.29386
0.38566
0.386
0.34351
0.37034
0.38424
0.42549
0.39576
0.43828
0.44128
0.42315
0.36888
0.39692
0.29469
0.34649
0.32202
0.46042
0.48769
0.68761
0.81669
0.95253
1.0179
0.9317
0.81303
0.66744
0.55241
0.42013
0.39353
0.35085
0.41804
0.29098
0.26359
0.28504
0.29697
0.28021
0.3396
0.36152
0.4145
0.46451
0.30064
0.22727
0.28433
0.33023
0.25887
0.32609
0.44487
0.45486
0.50679
0.6052
0.57519
0.59655
0.67726
0.67245
0.7714
0.45037
0.44842
0.29135
0.29654
0.53
0.32115
0.32334
0.31006
0.55661
0.4573
0.59703
0.5284
0.70698
0.42092
0.35545
0.39436
0.38543
0.34959
0.34102
0.3622
0.48713
0.32544
0.33603
0.41931
0.35158
0.45894
0.62899
0.37442
0.47707
0.72239
0.62247
0.34531
0.57826
0.62084
0.59836
0.49657
0.62111
0.68498
0.60457
0.65089
0.68814
0.76756
0.72359
0.8195
0.93983
0.75138
0.87451
0.71744
0.61329
0.53779
0.53115
0.52301
0.56637
0.47279
0.46958
0.47628
0.41938
0.89931
1.0388
1.1356
0.76982
0.736
0.71462
0.45
0.32047
0.31943
0.38991
0.24198
0.18476
0.18273
0.18512
0.49255
0.33713
0.30878
0.28538
0.3056
0.25251
0.4297
0.41087
0.45142
0.35914
0.46443
0.35004
0.38524
0.53968
0.47407
0.53982
0.35084
0.84793
0.5523
0.50195
0.74007
1.0258
0.62365
0.63993
0.60209
0.60387
0.61912
0.8423
0.61862
0.5071
0.46898
0.59793
0.51331
0.78295
0.59708
0.65619
0.47091
0.58499
0.75161
0.41178
0.36613
0.61034
0.69367
0.30365
0.3281
0.40254
0.37295
0.31384
0.34492
0.28234
0.3243
0.39869
0.33217
0.29809
0.92547
0.7565
0.60089
0.53949
0.46168
0.4001
0.36271
0.42523
0.46305
0.40009
0.42092
0.37705
0.21495
0.32286
0.29445
0.30419
0.3215
0.37822
0.18359
0.20324
0.15604
0.16875
0.14939
0.1886
0.22341
0.15678
0.16143
0.15125
0.15163
0.13063
0.12986
0.21373
0.22501
0.26539
0.36713
0.3026
0.31119
0.29781
0.31994
0.30755
0.30738
0.34028
0.34497
0.34485
0.30642
0.30594
0.42404
0.53476
0.51199
0.57272
0.58832
0.58969
0.62356
0.43355
0.3943
0.42253
0.49211
0.63355
0.52419
0.46698
0.54885
0.56904
0.45018
0.4935
0.37872
0.28603
0.31249
0.3645
0.35759
0.49147
0.68401
0.72939
0.78183
0.70321
0.69175
0.73447
0.61077
0.7038
0.68016
0.73185
0.7296
0.71232
0.61972
0.66271
0.58975
0.68919
0.74716
0.66539
0.52611
0.65622
0.82691
0.62293
0.69601
0.63402
0.63328
0.6172
0.59412
0.65176
0.68688
0.65437
0.72318
0.72287
0.73605
0.71851
0.69802
0.6648
0.65302
0.82815
0.7527
0.57007
0.65733
0.83888
0.68584
0.65539
0.64384
0.6233
0.62429
0.70411
0.61846
0.64713
0.62135
0.76105
0.76204
0.69905
0.76666
0.69368
0.72256
0.77254
0.73565
0.77248
1.3116
0.63173
0.59364
0.64681
0.56366
0.5476
0.51983
0.44953
0.55955
0.63177
0.4768
0.49717
0.52253
0.66245
0.55731
0.55712
0.52838
0.52324
0.46479
0.40719
0.45812
0.47397
0.47718
0.61829
0.57738
0.59218
1.2917
0.60107
0.56439
0.51966
0.46974
0.57829
0.66389
0.7701
0.74678
0.8109
0.78268
0.97996
0.76125
0.85237
1.1955
1.0254
0.85153
0.95505
0.81023
0.82609
0.99612
0.92051
0.80661
1.0674
0.85929
0.89243
0.9097
0.87525
0.98946
0.64593
0.65647
0.65518
0.88195
0.98273
1.0099
0.9395
0.89203
0.88229
0.95139
1.0483
0.94141
0.90574
0.98937
1.1211
1.1532
1.2709
1.2118
1.0454
1.0252
1.0977
1.2932
1.1018
1.0155
0.87732
0.95659
0.89805
0.92832
0.95252
0.96068
0.8766
0.89886
0.90652
0.97492
0.95977
0.93748
0.93386
0.92972
0.94353
0.95103
0.93838
0.95569
0.94326
0.93808
0.95625
0.91691
0.94961
0.96551
0.95286
0.92279
0.86885
0.96568
1.0457
1.0091
0.9914
1.0082
1.0352
1.13
1.2384
1.2631
1.2767
1.2567
1.2137
1.1331
1.0646
1.0502
1.0787
1.1245
0.71565
0.74609
0.67404
0.68576
0.64078
0.73374
0.50959
0.39806
0.39311
0.20845
0.17388
0.1873
0.23862
0.29165
0.40785
0.49464
0.62263
0.84988
0.60942
0.51531
0.44852
0.37281
0.40911
0.6669
0.49816
0.36852
0.56531
0.35091
0.64334
0.74898
1.0503
0.87218
0.71438
0.69018
0.91981
0.75809
0.73221
0.96059
1.0194
0.88682
1.1061
0.82371
0.77705
0.72693
0.68862
0.66027
0.86416
0.90669
0.97396
0.91989
0.96026
0.86612
0.56556
0.78926
0.95025
0.6553
0.74867
0.92433
0.71824
0.59194
0.49654
0.40829
0.43931
0.41765
0.3907
0.39217
0.46868
0.46894
0.54951
0.45352
0.47252
0.44131
0.38637
0.45108
0.30244
0.16814
0.17055
0.15269
0.16703
0.18991
0.15853
0.16477
0.20868
0.3045
0.29483
0.34613
0.37719
0.43468
0.41482
0.48691
0.44127
0.44191
0.74752
0.7592
0.52002
0.50517
0.51404
0.66648
0.61154
0.60474
0.63489
0.63295
0.64509
0.63502
0.60991
0.64454
0.6261
0.73251
0.80924
0.77015
0.64022
0.62709
0.57356
0.46959
0.57838
0.46364
0.44869
0.7042
0.67923
0.54158
0.68753
0.67701
[truncated: 1,392 more rows]

## Sheet: Jun 2025
Ambient dose equivalent rate(µSv/h)
0.35004
0.32269
0.33292
0.34078
0.33343
0.34241
0.32626
0.33161
0.33881
0.30824
0.29261
0.17598
0.13448
0.12294
0.14894
0.23929
0.3691
0.4498
0.91974
1.4596
1.4181
1.357
1.074
1.0378
1.3955
1.5081
1.1588
0.83955
0.79718
0.7394
0.77619
0.76021
0.744
0.77469
0.7679
0.85478
0.76173
0.99364
0.94997
0.91423
0.82121
1.053
0.86751
0.81551
0.52464
0.40909
0.62366
0.56837
0.56872
0.75007
0.90946
1.0599
1.1525
0.64287
0.51962
0.26464
0.21881
0.16167
0.11977
0.10803
0.091845
0.10229
0.14399
0.13726
0.16511
0.15138
0.20472
0.16555
0.16943
0.20323
0.18735
0.29606
0.54566
0.57914
0.22614
0.28787
0.30711
0.19803
0.17369
0.1714
0.14281
0.15678
0.17729
0.16985
0.18363
0.13228
0.095936
0.073212
0.074827
0.057821
0.075325
0.138
0.13163
0.10168
0.063786
0.084606
0.10099
0.089764
0.085495
0.092514
0.10421
0.1229
0.17104
0.21449
0.24851
0.3237
0.27278
0.24464
0.23184
0.38717
0.36951
0.38149
0.49112
0.90859
0.45246
0.56451
0.38858
0.30954
0.26791
0.18229
0.16497
0.15295
0.17196
0.11724
0.087434
0.063098
0.078838
0.07729
0.12398
0.12525
0.10015
0.060341
0.087908
0.093529
0.095407
0.086778
0.11111
0.10773
0.097207
0.11162
0.10183
0.10209
0.1274
0.16057
0.20673
0.30762
0.44272
0.67437
1.1832
1.0592
0.92784
0.80975
0.54887
0.61589
0.58933
0.57396
0.54135
0.8397
0.90026
0.94611
0.87846
0.89195
0.98697
0.9892
1.0423
1.0109
1.0453
1.0265
0.7381
0.70864
0.90579
1.1295
0.93928
0.81349
0.73828
0.52394
0.29927
0.13106
0.13222
0.13548
0.14003
0.12892
0.13639
0.21127
0.32073
0.44555
0.63095
1.1072
1.3637
1.3847
1.3192
1.021
1.3689
1.571
1.4804
1.3551
1.4312
1.5249
0.94236
0.85127
1.2917
2.0858
2.2093
2.2481
2.2751
2.3572
2.4045
2.3114
2.3708
2.3607
2.4014
2.3915
2.3607
2.0023
2.1327
2.1122
2.0398
2.1088
2.0673
2.0347
2.0472
2.0579
2.0453
2.0941
2.253
2.4575
2.5558
3.3851
2.5872
3.3305
2.4415
2.1964
2.3174
2.5528
2.0261
2.2749
2.319
2.4326
2.3165
2.9706
2.7553
3.1485
2.955
3.3012
2.8198
3.5623
3.2384
4.2339
2.8037
2.7447
2.9781
2.6923
2.6688
2.8445
2.9778
3.082
2.6577
3.3166
2.6817
2.8294
3.0746
2.3551
2.1961
2.4685
2.4465
2.1052
1.7266
1.7178
1.0193
1.5506
1.285
1.5866
1.4921
1.1691
1.2432
1.2436
0.63474
0.6563
0.70677
0.78337
0.78888
0.86136
1.2077
1.1779
1.237
1.2793
1.5489
1.1255
1.166
1.1505
0.74233
0.82831
0.75644
0.68568
1.0516
1.4214
1.3247
1.4163
1.4762
2.3891
1.7409
2.1144
2.304
2.8264
2.4324
2.6328
3.1012
2.9165
2.2949
1.8061
2.4005
2.3946
2.4326
2.4581
2.4747
2.5604
2.3247
1.8661
1.9079
1.8763
1.9117
1.8296
1.8774
1.8488
1.0711
0.74568
0.78767
0.65207
0.61019
0.69758
1.1952
1.3285
1.3361
0.87886
0.35849
0.53235
0.86408
1.5978
1.6372
1.4698
1.3133
1.228
1.0877
0.94754
0.96768
1.049
0.99405
1.0574
1.1962
0.98975
0.78079
0.79638
0.72386
0.46457
0.85383
1.1276
1.4695
1.2331
1.6214
1.437
1.1863
0.89242
0.66124
0.66465
0.66248
0.73713
1.2871
1.2939
1.3406
1.5248
1.0022
1.8498
2.1456
2.0471
2.5335
2.5208
2.4443
2.1922
2.1795
1.5317
1.229
0.76971
0.65575
0.79809
0.39196
0.59498
0.75111
0.72823
0.93056
0.77948
0.88511
0.78242
0.75824
0.79862
0.73847
0.92729
0.82074
0.69897
0.66937
0.60664
0.64013
0.59499
0.83302
0.68612
0.63317
0.69334
0.86378
1.3388
1.3736
1.44
1.4366
0.96865
1.5731
1.7247
2.1036
2.8241
2.8767
1.9491
2.1953
2.1618
2.0827
2.035
1.9843
2.0105
2.1681
2.128
1.8777
1.8214
1.5778
1.5832
1.7827
1.6991
1.6411
1.6033
1.6332
1.8706
2.0991
2.1878
2.3198
2.1863
2.1422
2.2474
2.1951
2.4481
2.2307
2.1242
2.3281
2.0211
1.9179
2.4665
2.2666
3.0375
2.3332
2.0387
2.0779
1.9308
1.7543
1.9494
1.414
1.1594
1.1525
1.0318
1.0823
1.5718
2.1496
2.0303
2.375
2.9081
2.757
3.0465
2.2427
3.5244
2.4854
2.1729
2.4312
2.6513
2.2543
1.9593
1.2579
0.67134
0.63064
0.64949
0.52034
0.64582
0.7302
0.86979
1.0163
1.0176
0.76518
0.64536
0.67358
1.1893
1.147
1.0952
1.3664
1.1645
1.9311
1.7959
2.2601
1.919
1.4357
1.5714
1.9201
2.0838
1.667
1.0687
0.54466
0.55347
0.5425
0.49036
0.42463
0.42199
0.54696
0.82355
0.51518
0.93768
0.42601
0.49846
0.56433
0.60447
0.72523
0.69899
0.75782
0.68732
0.63732
0.6136
0.57037
0.65221
0.5755
0.5614
0.61701
0.56567
0.58101
0.56166
0.57132
0.68194
0.75776
0.83497
0.58045
0.57764
0.78576
0.94235
1.3309
1.3476
1.81
1.6194
1.5375
0.89933
0.82589
0.92134
0.8554
0.78197
0.68641
0.81855
0.78547
0.5725
0.084653
0.41528
0.57013
0.59538
0.56119
0.52478
0.54704
0.54654
0.6464
0.7158
0.67629
0.36391
0.3642
0.43629
0.66261
0.75511
0.77064
0.9207
1.0596
1.1024
1.1469
0.9514
1.0423
0.98839
0.81366
0.89615
0.80983
0.7081
0.62353
0.63453
0.44574
0.45524
0.68864
0.45111
0.41475
0.28822
0.25659
0.30775
0.20303
0.16383
0.48722
0.4819
0.47899
0.51216
0.47566
0.50005
0.51561
0.46013
0.45445
0.53911
0.50352
0.56603
0.64576
0.73539
0.83393
0.70953
0.78648
0.73449
0.70097
0.60451
0.49827
0.67623
0.59798
0.64715
0.58418
0.59961
0.71633
0.74206
0.5314
0.49502
0.50847
0.57348
0.68867
0.81998
0.63827
0.57163
0.50209
0.56447
0.71683
0.54015
0.33226
0.75612
0.52536
0.54809
0.38837
0.55716
0.30928
0.27309
0.29141
0.31982
0.26433
0.41703
0.44932
0.56981
0.82771
0.98217
1.1606
0.94825
0.74723
0.77938
0.72483
0.87039
0.85161
0.76917
0.72671
0.66413
0.53176
0.58587
0.57496
0.54629
0.34894
0.4387
0.40883
0.38451
0.42392
0.24331
0.36405
0.27327
0.33443
0.34271
0.43596
0.43202
0.50375
0.30384
0.44743
0.31441
0.35416
0.34867
0.32861
0.32939
0.48605
0.48027
0.73431
0.83939
0.98735
1.0294
0.80535
0.49213
0.46544
0.40433
0.33259
0.34584
0.29723
0.30033
0.35485
0.33232
0.40556
0.4357
0.36304
0.37459
0.29056
0.28956
0.39564
0.2644
0.37356
0.37954
0.48251
0.37189
0.30481
0.34836
0.49228
0.45506
0.53443
0.55747
0.60784
0.66437
0.39767
0.30211
0.30787
0.39487
0.37198
0.33113
0.32548
0.39747
0.51946
0.42227
0.33815
0.28703
0.28483
0.39147
0.32673
0.40641
0.36423
0.31798
0.29674
0.29328
0.2465
0.28388
0.28209
0.21978
0.20937
0.28908
0.28986
0.35659
0.27551
0.34342
0.33637
0.41829
0.28033
0.26578
0.46723
0.30944
0.3031
0.2583
0.34773
0.30229
0.32979
0.40548
0.3798
0.39883
0.3491
0.29864
0.41179
0.55646
0.58182
0.49199
0.456
0.48376
0.38951
0.37625
0.39174
0.4531
0.51117
0.44197
0.43383
0.30528
0.23712
0.20689
0.22117
0.27662
0.33785
0.29164
0.2692
0.32739
0.26944
0.40003
0.52339
0.64811
0.35364
0.38631
0.40772
0.41287
0.38441
0.33779
0.34928
0.4211
0.56189
0.63845
0.75966
0.80643
0.67421
0.66498
0.70525
0.55345
0.43636
0.47888
0.41071
0.36423
0.36728
0.3995
0.36385
0.37937
0.34971
0.37569
0.4577
0.46788
0.37359
0.56199
0.53762
0.43766
0.30748
0.37036
0.36879
0.36352
0.2364
0.35487
0.3645
0.22217
0.36565
0.21968
0.43185
0.50731
0.35725
0.28307
0.26102
0.3121
0.26294
0.23476
0.38244
0.32115
0.40397
0.34048
0.36203
0.60648
0.56021
0.64417
0.63453
0.67063
0.57636
0.55969
0.5861
0.52155
0.50457
0.41729
0.47379
0.41806
0.33383
0.32896
0.26323
0.29522
0.25589
0.25909
0.31274
0.35092
0.35431
0.24371
0.31939
0.45865
0.25536
0.27469
0.19071
0.43609
0.27914
0.30864
0.38135
0.48431
0.64244
0.44175
0.40144
0.36269
0.34038
0.37102
0.35911
0.35705
0.3462
0.34416
0.32236
0.33445
0.35686
0.29825
0.33128
0.42093
0.40936
0.48964
0.30045
0.31142
0.28391
0.2848
0.16317
0.1786
0.23889
0.18994
0.24706
0.27122
0.26244
0.51029
0.54573
0.46006
0.4199
0.42231
0.47743
0.233
0.3115
0.30436
0.38583
0.34563
0.35346
0.283
0.25283
0.31146
0.24432
0.26622
0.27644
0.35155
0.33259
0.34683
0.25318
0.36315
0.34294
0.2589
0.24626
0.2675
0.23555
0.18588
0.17341
0.16176
0.25121
0.2026
0.19525
0.26637
0.27955
0.29897
0.33236
0.34032
0.27219
0.36437
0.3627
0.34524
0.3389
0.43979
0.57222
0.54692
0.59753
0.57156
0.66664
0.70697
0.52964
0.63438
0.71206
0.54788
0.47985
0.53197
0.56231
0.47595
0.4988
0.31623
0.34178
0.43126
0.49024
0.86838
0.89757
0.73031
0.89596
0.63718
0.74614
0.71245
0.70938
0.82024
0.81653
0.86555
0.7543
0.64915
0.72901
0.87113
0.62403
0.69044
0.81552
0.70473
0.55888
0.54403
0.70484
0.81504
0.83851
0.86282
0.70747
0.74351
0.76126
0.70475
0.79123
0.67579
0.71877
0.74621
0.71081
0.75274
0.69327
0.75114
0.73137
0.74218
0.75746
0.70359
0.6838
0.98556
0.63302
0.62001
0.6846
0.77247
0.60643
0.76753
0.70545
0.59009
0.91908
0.95167
0.79052
0.8102
0.72785
0.75416
0.6401
0.73152
0.80577
0.55169
0.49506
0.36996
0.41178
0.43406
0.42383
0.33305
0.31941
0.44583
0.26768
0.26351
0.21161
0.17032
0.18167
0.20808
0.17658
0.19618
0.21188
0.32813
0.25251
0.39587
0.33431
0.39975
0.26982
0.23876
0.35286
0.43942
0.50666
0.56829
0.64428
0.5128
0.63588
0.78967
0.9595
0.68299
0.68129
0.98631
0.85054
0.71258
0.66809
0.63848
0.58154
0.71309
0.77761
0.74416
0.79145
0.75896
0.77137
0.86439
0.8003
0.78869
0.64203
0.64808
0.72352
0.72173
0.76435
0.76084
0.74764
0.54639
0.81561
0.94812
0.83903
0.74346
0.89029
0.9486
0.58013
0.5713
0.57586
0.71524
0.47536
0.70612
0.66831
0.72737
0.78963
0.62619
0.57179
0.52898
0.4678
0.6288
0.64375
0.76158
0.69888
0.68615
0.79845
0.89096
0.82177
0.84222
1.1736
1.0979
0.90959
0.89794
0.85911
0.82644
1.0096
0.87471
0.92871
1.0182
0.89314
0.8815
0.94431
0.87919
1.0652
0.70021
0.88236
1.0117
0.83176
1.1186
0.88791
0.72128
1.1418
0.64622
0.7946
0.93534
0.76242
0.62245
0.48897
0.44395
0.47475
0.406
0.39418
0.53935
0.46478
0.5244
0.47034
0.53465
0.42127
0.37919
0.37626
0.24581
0.19984
0.36066
0.35352
0.32329
0.30732
0.32468
0.41723
0.41239
0.44517
0.48102
0.50328
0.48124
0.50845
0.47831
0.39522
0.55602
0.77575
0.50325
0.54645
0.55491
0.67907
0.6819
0.67967
0.61129
0.93061
0.72435
0.70969
0.64783
0.66538
0.658
0.62416
0.67008
0.6971
0.6996
0.68445
0.67597
0.7178
0.81649
0.68926
0.87998
0.78865
0.60218
0.66015
0.7235
0.59223
0.83781
0.95045
0.63398
0.52727
0.47402
0.46696
0.45584
0.42487
0.38525
0.389
0.47097
0.4643
0.49908
0.46922
0.47629
0.4199
0.49936
0.51831
0.51903
0.62557
0.70125
0.58584
0.48856
0.62947
0.70123
0.91376
0.54416
0.52533
0.54769
0.61641
0.60907
0.50227
0.50513
0.70167
0.63892
0.62388
0.60202
0.56061
0.52695
0.38273
0.53365
0.52919
0.68995
0.61861
0.64145
0.7349
0.50437
0.4644
0.38568
0.39262
0.4051
0.47284
0.48208
0.47877
0.39334
0.35187
0.35375
0.34939
0.31804
0.37278
0.50243
0.56728
0.58062
0.58588
0.73382
0.65567
0.62076
0.53176
0.50809
0.82344
0.45165
0.49837
0.55516
0.50837
0.65843
0.87977
0.62225
0.60718
0.7092
0.68031
0.78334
0.60622
0.58354
0.57686
0.3776
0.5119
0.26752
0.28962
0.30771
0.31583
0.36808
0.47653
0.48312
0.64081
0.51208
0.38818
0.277
0.19396
0.30892
0.26719
0.19847
0.17708
0.20469
0.21204
0.19413
0.18801
0.22873
0.27515
0.33619
0.46093
0.68471
0.82847
0.5671
0.47522
0.39233
0.3999
0.60938
0.5339
0.37016
0.54436
0.42648
0.40067
0.43257
0.44291
0.34854
0.44983
0.4961
0.52217
0.50085
0.48102
0.48471
0.53996
0.43158
0.50585
0.45067
0.48151
0.40153
0.41124
0.36263
0.43377
0.43092
0.41844
0.49108
0.60169
0.43234
0.50503
0.51311
0.5087
0.59616
0.41324
0.33127
0.33419
0.21054
0.15139
0.171
0.14157
0.23232
0.21382
0.21701
0.2215
0.2241
0.27033
0.33177
0.18614
0.16335
0.14974
0.22799
0.19286
0.21107
0.1876
0.18475
0.20755
0.27305
0.25702
0.36032
0.24002
0.40642
0.26564
0.23101
0.22713
0.2467
0.23546
0.33959
0.19915
0.15399
0.2347
0.13283
0.20691
0.2101
0.18306
0.40637
0.31241
0.19567
0.188
0.17184
0.15849
0.15487
0.1505
0.15161
0.15014
0.14549
0.13922
0.14866
0.15555
0.18954
0.20694
0.36198
0.30205
0.41856
0.32536
0.16187
0.18322
0.1737
0.15672
0.18549
0.27816
0.25635
0.18257
0.23386
0.2526
0.28371
0.29473
0.27531
0.28729
0.38881
0.29649
0.32948
0.34917
0.23908
0.24272
0.18062
0.26174
0.26347
0.17511
0.1351
0.15722
0.19109
0.17066
0.32293
0.27632
0.21905
0.19181
0.23492
0.34552
0.29296
0.24298
0.28066
0.29781
0.29024
0.2594
0.27517
0.27313
0.28489
0.39353
0.41137
0.48622
0.48055
0.4756
0.43022
0.29382
0.24505
0.34504
0.36512
0.28691
0.25298
0.32862
0.70116
0.79528
0.67176
0.71686
0.46934
0.4173
0.32252
0.24535
0.28718
0.3266
0.28169
0.28024
0.2945
0.3002
0.41762
0.32205
0.3861
0.37835
0.3572
0.37602
0.2495
0.26094
0.28943
0.33402
0.42128
0.43428
0.34554
0.32062
0.30951
0.29411
0.33882
0.24775
0.18834
0.21557
0.21118
0.24976
0.40801
0.38288
0.35276
0.31023
0.232
0.23822
0.21687
0.23892
0.20658
0.16583
0.21708
0.2225
0.20491
0.21771
0.24102
0.21714
0.21586
0.2403
0.22617
0.23622
0.21185
0.46715
0.42519
0.24908
0.26634
0.2451
0.27514
0.27681
0.41925
0.41892
0.34857
0.27339
0.27118
0.41016
0.2427
0.22388
0.33611
0.23637
0.21648
0.28073
0.23039
0.22925
0.25312
0.22974
0.26641
0.27959
0.30009
0.3223
0.29527
0.2308
0.24088
0.29337
0.29811
0.37076
0.36498
0.35988
0.39138
0.25247
0.24677
0.29048
0.42529
0.25144
0.24812
0.18434
0.25544
0.20454
0.21946
0.21734
0.26338
0.23441
0.18141
0.19104
0.1935
0.16356
0.14247
0.14291
0.14566
0.14496
0.16227
0.1441
0.15698
0.14635
0.15175
0.1463
0.13594
0.14139
0.13975
0.16924
0.1658
0.17825
0.15623
0.1827
0.1953
0.19567
0.18833
0.19185
0.21712
0.17223
0.17945
0.15405
0.14607
0.14278
0.14702
0.15178
0.15265
0.15692
0.13856
0.16348
0.1679
0.18431
0.20315
0.24967
0.27651
0.2816
0.23086
0.23325
0.17894
0.21913
0.23407
0.285
0.27451
0.26004
0.31093
0.32831
0.26848
0.31924
0.30857
0.30984
0.18093
0.1819
0.18575
0.20717
0.1673
0.18798
0.18715
0.19874
0.20403
0.22674
0.21374
0.20034
0.17857
0.20961
0.20264
0.19151
0.25755
0.20278
0.22342
0.24351
0.18641
0.1945
0.16529
0.15014
0.16072
0.1685
0.17348
0.15574
0.17033
0.17898
0.21244
0.2297
0.18095
0.21406
0.16616
0.16574
0.17282
0.16472
0.23772
0.20265
0.25665
0.2469
0.29531
0.28894
0.27224
0.28542
0.51067
0.33965
0.36625
0.30333
0.38615
0.34431
0.41605
0.31722
0.32033
0.24822
0.29236
0.30152
0.31533
0.33504
0.36772
0.45355
0.36509
0.3923
0.45656
0.38208
0.57657
0.51577
0.75396
0.62658
0.68479
0.70505
0.63454
0.73174
0.69299
0.71295
0.67125
0.69733
0.58855
0.56008
0.44853
0.46681
0.49048
0.4315
0.58324
0.56671
0.53664
0.68749
0.73484
0.67715
0.71232
0.66009
0.73261
0.79684
0.83314
0.83942
0.83904
0.81818
0.78741
0.69926
0.70201
0.62021
0.60373
0.57391
0.55479
0.47232
0.37745
0.38752
0.46886
0.46538
0.43646
0.42752
0.59319
0.37145
0.38312
0.4221
0.40079
0.39743
0.39328
0.40051
0.4392
0.42109
0.35499
0.35521
0.39254
0.34507
0.46332
0.41499
0.4504
0.60161
0.57207
0.53209
0.57061
0.59278
0.56719
0.51014
0.55608
0.45172
0.45794
0.51084
0.46144
0.39174
0.29351
0.37639
0.37208
0.29894
0.32129
0.29779
0.31692
0.28172
0.28508
0.2867
0.28279
0.29795
0.29581
0.28141
0.27189
0.50948
0.33219
0.31482
0.36655
0.3917
0.32604
0.29128
0.27465
0.23091
0.26448
0.2641
0.31776
0.22872
0.20528
0.18488
0.17977
0.18462
0.19874
0.19857
0.17818
0.21155
0.18218
0.17199
0.12475
0.109
0.18832
0.19573
0.30274
0.23861
0.25846
0.27167
0.29243
0.28944
0.32398
0.32591
0.39415
0.3833
0.44904
0.44594
0.42443
0.4993
0.49264
0.51111
0.53084
0.5551
0.56986
0.55585
0.56997
0.56435
0.55102
0.54676
0.53177
0.52526
0.53047
0.52256
0.50404
0.51001
0.38463
0.50651
0.50978
0.46789
0.50006
0.38086
0.61709
0.59177
0.60818
0.5962
0.64783
0.64035
0.60568
0.57988
0.5142
0.50601
0.47172
0.30603
0.32208
0.32641
0.33015
0.32426
0.30111
0.27322
0.31576
0.23713
0.1374
0.11228
0.14056
0.1677
0.16925
0.29061
0.23246
0.21613
0.19849
0.17584
0.23322
0.28843
0.23883
0.2371
0.2056
0.21099
0.2178
0.21999
0.26891
0.27943
0.27651
0.26384
0.23695
0.20383
0.20088
0.17721
0.28298
0.35313
0.30223
0.2644
0.21885
0.21487
0.32194
0.30231
0.26319
0.23775
0.20758
0.24598
0.20402
0.28274
0.26579
0.25352
0.23568
0.21996
0.27966
0.30834
0.19559
0.17495
0.15151
0.12552
0.12324
0.13452
0.14739
0.15149
0.15722
0.25857
0.2781
0.29353
0.26454
0.1789
0.22662
0.24418
0.28916
0.29889
0.39119
0.54799
0.36449
0.18187
0.13842
0.13101
0.13484
0.14352
0.14751
0.24132
0.39246
0.45207
0.43439
0.29626
0.29488
0.28701
0.20794
0.18487
0.16723
0.21201
0.19343
0.17983
0.24574
0.19722
0.236
0.18985
0.25984
0.27621
0.30303
0.24514
0.24613
0.21149
0.29487
0.28099
0.31981
0.31447
0.39582
0.43256
0.3984
0.40359
0.45328
0.45522
0.4371
0.39363
0.47844
0.57861
0.62843
0.5628
0.61376
0.57386
0.39184
0.31915
0.32662
0.31803
0.33907
0.5649
[truncated: 1,172 more rows]

## Sheet: Jul 2025
Ambient dose equivalent rate(µSv/h)
1.0445
0.96175
0.81181
0.75169
0.71893
0.74432
0.75862
0.75708
0.75536
0.66534
0.33509
0.40996
0.32357
0.4772
0.53684
1.3785
1.4243
1.2105
1.1893
0.68757
0.72093
1.1943
1.6839
1.4148
1.5393
1.7153
1.1242
0.85987
0.83442
0.83326
0.84593
0.86482
0.83552
0.84281
0.82054
0.85465
0.81559
0.84947
0.84904
0.84828
0.85829
0.88108
1.0332
1.01
0.95829
0.87808
1.0116
0.98689
0.89445
0.60329
0.44256
0.543
0.6431
0.56913
0.77693
0.95753
1.1288
1.3488
0.86131
0.57313
0.36483
0.24399
0.16928
0.12668
0.11145
0.12408
0.10756
0.15246
0.14722
0.1725
0.14129
0.079432
0.074059
0.10282
0.080785
0.10567
0.11771
0.13778
0.13105
0.13697
0.15218
0.16669
0.21314
0.17452
0.19577
0.19962
0.18921
0.1797
0.19609
0.26496
0.30736
0.21996
0.43703
0.32181
0.22183
0.23441
0.17343
0.17599
0.09443
0.12339
0.12349
0.14819
0.13058
0.076312
0.075675
0.088109
0.12463
0.13284
0.12787
0.16856
0.18579
0.19732
0.28092
0.51597
0.88486
0.64517
1.1298
0.71925
0.65144
0.58676
0.20336
0.38615
0.49931
0.48483
0.27461
0.40492
0.49811
0.76247
1.3062
1.357
1.2118
0.98402
0.94779
0.67866
0.70053
0.68991
0.53863
0.6195
0.72647
0.99763
0.97237
0.94284
0.93305
1.0401
1.0646
0.96019
0.82854
0.65584
0.69109
0.66352
0.66872
0.66836
0.79131
1.3662
1.7132
1.4064
1.4328
1.6616
1.0262
0.92416
0.66732
0.63143
0.72271
1.3216
1.2549
1.4039
0.5291
0.5675
0.46768
0.39949
1.0421
1.2091
1.1818
1.0638
1.0187
1.0572
1.1291
0.83526
2.2922
2.4866
2.4925
2.9274
3.3168
3.0543
2.8841
3.3383
2.5636
2.6434
2.5254
2.6033
2.9819
3.3372
3.4766
3.4725
3.6242
3.5516
4.092
4.0956
4.0299
3.3375
3.114
2.9819
2.9588
3.2249
3.1567
3.464
2.998
3.557
2.8942
2.3834
2.8431
2.3679
1.6281
1.535
1.4206
1.7172
1.1461
1.236
1.4302
1.3539
1.3508
0.6606
0.57445
0.62368
0.83039
0.92952
1.2387
1.1745
1.2541
1.4859
1.9426
1.1564
1.3764
0.83285
0.93109
0.74966
1.3181
1.3477
1.4162
2.4817
2.1168
2.2718
2.9087
2.637
2.9601
3.476
3.237
2.2518
2.4581
2.3825
2.3669
2.3372
0.90464
1.2203
0.76872
0.73712
0.72522
0.7435
0.75585
0.71493
0.7089
0.74969
0.70774
0.74425
0.72359
0.67152
0.41033
1.136
1.3701
1.2158
1.7797
1.6136
1.3871
0.96749
0.68184
0.70155
0.68985
1.3196
1.3944
1.5048
1.4923
1.345
2.2369
2.9738
3.0208
2.6996
3.3945
2.4851
2.4203
2.0552
2.0535
1.427
1.3453
1.1988
1.1826
1.5597
2.168
2.5297
2.8349
3.4698
3.3691
3.186
2.0741
2.4603
2.2777
2.2405
2.2347
2.2926
2.191
2.3096
2.3032
2.3448
2.256
2.2785
2.2207
2.229
2.1053
2.3691
2.3495
2.3446
2.0727
1.983
1.7404
1.7618
1.8356
1.8777
2.1597
2.3909
2.4335
2.6957
2.3756
2.4214
2.5097
2.4825
2.6949
2.0768
3.571
3.3753
2.4972
2.5871
2.5354
2.6078
1.7894
1.2306
0.80152
0.66336
0.56533
0.66984
0.86061
0.88983
0.93487
0.89107
0.91057
0.86516
0.82984
0.97527
0.89926
0.75711
0.72697
0.71108
0.63423
0.81707
0.736
0.65093
1.2007
1.2993
1.4847
1.3501
1.8995
2.2927
2.7329
2.637
2.528
2.6447
1.6291
0.54941
0.74403
0.83674
0.53899
0.65927
0.75856
1.0234
1.3327
1.0218
0.90201
0.66679
1.3387
1.2739
1.3078
1.2649
2.1267
2.1362
2.4538
1.8321
1.6871
2.1633
2.1681
2.0095
0.89625
0.62132
0.63002
0.70181
0.38191
0.45493
0.51902
0.78767
0.76834
1.0572
0.50739
0.5787
0.66696
0.82165
0.56205
0.83873
0.77978
0.7667
0.68311
0.61826
0.5956
1.0545
0.93688
0.64023
0.69534
0.933
1.2401
1.5657
1.877
1.7982
1.7472
1.0473
0.96571
1.0754
0.99647
0.92785
0.95547
0.83199
0.71003
0.69391
0.4655
0.48684
0.6904
0.39092
0.54024
0.28388
0.26274
0.30099
0.4828
0.57072
0.62692
0.53266
0.45792
0.64948
0.64774
0.72291
0.82468
0.78559
0.84176
0.8524
0.95662
0.85519
0.76631
0.88476
0.8338
0.50184
0.44637
0.5497
0.7161
0.56159
0.57884
0.52784
0.54094
0.54881
0.55697
0.52582
0.51733
0.55744
0.53142
0.54048
0.52645
0.57302
0.83499
1.1114
1.5553
1.3127
1.3659
1.5047
1.7777
1.8948
1.038
0.46386
0.43699
0.24607
0.17255
0.15454
0.13856
0.1661
0.12887
0.144
0.32452
0.80045
1.1856
0.91635
0.97195
0.95915
0.95008
0.72835
0.57173
0.71966
0.5952
0.61585
0.19604
0.2211
0.15888
0.14493
0.14756
0.15613
0.15889
0.13985
0.11477
0.15256
0.13269
0.10836
0.13613
0.14833
0.15355
0.17691
0.1382
0.17516
0.13434
0.15392
0.14758
0.14375
0.13019
0.15679
0.15822
0.15188
0.13265
0.14146
0.14469
0.22102
0.26962
0.36177
0.27908
0.31668
0.30897
0.34941
0.37713
0.33409
0.40139
0.42517
0.48775
0.52119
0.51804
0.54299
0.53135
0.60227
0.57531
0.66454
0.62785
0.65925
0.66396
0.69562
0.66405
0.68976
0.68204
0.63582
0.70413
0.60351
0.54601
0.71064
0.70052
0.67763
0.59503
0.74343
0.77575
0.76223
0.82588
0.76486
0.78472
0.80246
0.92984
0.81316
0.83751
0.73733
0.70245
0.65868
0.66572
0.66356
0.58734
0.61743
0.36576
0.41622
0.43095
0.44021
0.452
0.42188
0.37216
0.33664
0.36672
0.31608
0.26029
0.14255
0.16269
0.22466
0.19755
0.19576
0.35812
0.27554
0.28616
0.32155
0.32103
0.71617
0.58779
0.62565
0.46544
0.34406
0.29346
0.18145
0.20214
0.28542
0.45256
0.56176
0.61294
0.57383
0.65665
0.37822
0.37226
0.42478
0.46878
0.47007
0.42095
0.44156
0.47707
0.6176
0.55225
0.56337
0.6875
0.61506
0.61928
0.89021
0.82085
0.80494
0.60463
0.25038
0.36566
0.44952
0.2232
0.57424
0.7782
0.61248
0.74428
0.66851
0.83714
0.87274
0.87314
0.97403
1.1012
1.1186
1.0208
1.0353
1.0259
0.84519
0.71602
0.72347
0.62713
0.52528
0.60924
0.60404
0.58195
0.57414
0.63274
0.53058
0.51489
0.51215
0.49226
0.54062
0.43636
0.37833
0.31205
0.33559
0.35229
0.38298
0.33217
0.24908
0.24821
0.29103
0.25647
0.30876
0.26121
0.3261
0.30146
0.3014
0.31797
0.36442
0.3181
0.42181
0.33102
0.35588
0.25668
0.34625
0.33967
0.22547
0.19045
0.15041
0.13413
0.13206
0.13337
0.1713
0.15256
0.17134
0.21366
0.29036
0.40407
0.59186
0.55466
0.3778
0.30133
0.25178
0.28589
0.25374
0.27072
0.39012
0.30998
0.44379
0.45063
0.45471
0.37515
0.49617
0.52505
1.0068
0.688
0.60162
0.52522
0.71831
0.59337
0.82921
0.8204
0.55062
0.77465
0.48066
0.37794
0.6734
0.90691
0.71206
0.52105
0.74751
0.73178
0.68062
0.84479
0.88522
0.96475
1.0687
0.99513
1.1218
1.2
0.69979
0.62333
0.73088
0.71858
0.48296
0.696
0.71079
0.69751
0.40129
0.44412
0.41087
0.42343
0.30603
0.28355
0.36846
0.45822
0.4921
0.44102
0.48417
0.44406
0.36873
0.30552
0.33099
0.35633
0.31159
0.31233
0.35004
0.29277
0.38822
0.28474
0.31378
0.24863
0.25345
0.32491
0.34346
0.37275
0.28749
0.51822
0.52634
0.38293
0.17676
0.16441
0.17386
0.20656
0.22352
0.39899
0.55084
0.69122
0.40147
0.37449
0.43535
0.40361
0.69826
0.72811
0.80741
0.63374
0.49335
0.42777
0.39552
0.31324
0.30822
0.22788
0.38964
0.25679
0.24202
0.19326
0.15525
0.17115
0.15432
0.19351
0.21705
0.22324
0.2343
0.27967
0.37618
0.24183
0.32792
0.38097
0.34918
0.42213
0.30216
0.22459
0.20941
0.24356
0.26015
0.37412
0.38784
0.29817
0.28867
0.38404
0.41502
0.29582
0.21869
0.26502
0.26971
0.28159
0.53402
0.28523
0.2832
0.45841
0.31597
0.36723
0.29299
0.31668
0.26303
0.23532
0.30838
0.34967
0.32739
0.25717
0.28515
0.27007
0.23926
0.14468
0.12489
0.13417
0.21562
0.17432
0.2682
0.42781
0.46758
0.20405
0.25116
0.19281
0.18045
0.21825
0.36016
0.26671
0.21381
0.29696
0.30979
0.27116
0.34646
0.33554
0.42758
0.41558
0.32887
0.3248
0.24666
0.16765
0.21528
0.21184
0.25836
0.35012
0.29877
0.26947
0.23194
0.32566
0.3801
0.35235
0.30931
0.33904
0.35321
0.39362
0.38359
0.22377
0.36064
0.47641
0.61184
0.59834
0.57299
0.39277
0.34908
0.32472
0.43852
0.93275
0.91705
0.82467
0.55827
0.37772
0.23549
0.26469
0.27703
0.29795
0.3351
0.45133
0.3928
0.48358
0.44785
0.45559
0.41216
0.317
0.2977
0.3342
0.55943
0.26366
0.3602
0.305
0.24637
0.27226
0.27461
0.2671
0.25864
0.22729
0.22649
0.21757
0.23565
0.2554
0.26781
0.36867
0.38222
0.30278
0.25081
0.23854
0.22336
0.22255
0.21866
0.17873
0.21386
0.22386
0.20907
0.21934
0.18975
0.2541
0.2361
0.19925
0.25786
0.27635
0.24456
0.23585
0.28671
0.33459
0.32578
0.76048
0.3636
0.33041
0.26512
0.38004
0.48588
0.51409
0.54284
0.41941
0.34645
0.34953
0.32779
0.23034
0.2562
0.24717
0.4006
0.51804
0.4037
0.42917
0.29462
0.26572
0.27296
0.29673
0.29095
0.27832
0.32907
0.26942
0.36952
0.40334
0.32308
0.37513
0.4054
0.24116
0.29072
0.26997
0.25623
0.2598
0.44589
0.26906
0.2521
0.24868
0.26398
0.28246
0.38528
0.43372
0.28219
0.26495
0.32015
0.27422
0.26132
0.3737
0.38067
0.30281
0.25921
0.22847
0.22774
0.25474
0.21129
0.19295
0.21229
0.24029
0.22112
0.22927
0.22169
0.23545
0.22688
0.24136
0.23357
0.22931
0.1889
0.17691
0.17705
0.17064
0.18126
0.20009
0.20213
0.22712
0.26388
0.30086
0.24916
0.25614
0.20779
0.17668
0.22674
0.21828
0.20571
0.2288
0.23947
0.25813
0.30333
0.25448
0.21961
0.21661
0.20892
0.26371
0.25548
0.24064
0.2748
0.27254
0.25355
0.22828
0.2585
0.18884
0.19866
0.21391
0.21821
0.28628
0.3176
0.41551
0.27647
0.27186
0.22794
0.30868
0.30391
0.35912
0.56304
0.33625
0.28896
0.23877
0.22277
0.24439
0.32583
0.33997
0.4388
0.37299
0.25499
0.34237
0.32988
0.3789
0.38836
0.39473
0.43845
0.58547
0.45221
0.54392
0.46366
0.71166
0.99671
0.83101
0.93701
0.92757
0.90855
0.90378
0.82877
0.89773
0.77148
0.76607
0.5329
0.63796
0.62687
0.56772
0.85919
0.80641
0.6763
0.70148
0.76678
0.55887
0.55916
0.53408
0.62512
0.5555
0.40721
0.35124
0.50947
0.46447
0.59247
0.57739
0.50433
0.45841
0.48005
0.41995
0.44858
0.38815
0.43441
0.50155
0.44937
0.44608
0.44327
0.42676
0.44054
0.41925
0.33922
0.35229
0.33247
0.20989
0.19244
0.33963
0.29232
0.23062
0.26257
0.27864
0.30177
0.36239
0.23017
0.26803
0.24402
0.2317
0.32853
0.22484
0.16349
0.14342
0.13823
0.14981
0.15467
0.15226
0.15726
0.17014
0.15826
0.17666
0.15956
0.14024
0.16144
0.20346
0.29613
0.24961
0.20844
0.2595
0.25542
0.26505
0.25323
0.27558
0.25773
0.2629
0.25191
0.26699
0.27886
0.30339
0.26659
0.33015
0.34579
0.56495
0.38837
0.3682
0.40019
0.33823
0.33663
0.45909
0.63149
0.8547
0.64678
0.69326
0.69754
0.73405
0.70283
0.7644
0.67501
0.5056
0.36369
0.35886
0.39644
0.35265
0.49588
0.51604
0.41628
0.32208
0.50879
0.81666
0.42643
0.32155
0.28202
0.30542
0.31725
0.28313
0.30859
0.30354
0.30614
0.31414
0.31508
0.28876
0.27998
0.24092
0.36022
0.35597
0.249
0.23998
0.32733
0.38522
0.33531
0.2282
0.23183
0.31109
0.23623
0.26606
0.34511
0.40745
0.34068
0.37503
0.37988
0.54566
0.53188
0.57474
0.56804
0.55272
0.61106
0.5671
0.52517
0.39674
0.50196
0.3842
0.29943
0.30719
0.31351
0.33174
0.31491
0.31981
0.3322
0.3237
0.32362
0.33305
0.32415
0.45672
0.50926
0.54835
0.52429
0.47961
0.46989
0.30543
0.31182
0.36971
0.57281
0.76741
0.76375
0.74786
0.64284
0.69497
0.70355
0.76396
0.76523
0.63023
0.74256
0.57066
0.56331
0.53945
0.60045
0.79088
0.64392
0.6883
0.65529
0.69564
0.73825
0.6749
0.71056
0.71017
0.75154
0.59663
0.68275
0.75605
0.55221
0.46866
0.48272
0.53761
0.66814
0.74801
0.79256
0.71383
0.70044
0.75599
0.57882
0.46002
0.37469
0.3255
0.33592
0.69268
0.56271
0.58214
0.56965
0.70197
0.43034
0.36211
0.34519
0.30469
0.2417
0.3545
0.25583
0.31159
0.23993
0.26568
0.24454
0.18787
0.21767
0.19922
0.20171
0.25053
0.21541
0.25152
0.2892
0.43555
0.33878
0.26376
0.27089
0.42385
0.24158
0.21054
0.20819
0.21706
0.20937
0.21108
0.26089
0.44593
0.2721
0.28999
0.38923
0.45654
0.6079
0.43219
0.36761
0.27191
0.36077
0.40513
0.42881
0.37258
0.27537
0.28375
0.35328
0.1679
0.18232
0.20971
0.18223
0.18956
0.2048
0.19462
0.2346
0.24588
0.27262
0.32314
0.35529
0.34492
0.24807
0.28531
0.37941
0.3819
0.44822
0.46327
0.5566
0.6236
0.59856
0.5255
0.47419
0.6302
0.82736
0.69257
0.70528
0.83099
0.73798
0.7036
0.55494
0.72947
0.81834
0.84605
0.75241
0.69325
0.62349
0.711
0.69296
0.57499
0.71426
0.77024
0.7062
0.65153
0.8175
0.77322
0.81955
0.78827
0.61634
0.57035
0.59121
0.50835
0.66612
0.6031
1.3683
0.62327
0.50701
0.4698
0.61884
0.69143
0.83036
0.78434
0.72335
0.82569
0.83404
0.84515
1.0539
1.1264
0.92767
0.97782
0.80684
0.92618
0.98964
0.86166
1.0185
0.95051
0.91474
0.91339
0.9224
0.68322
0.95157
0.96971
1.2758
0.89021
0.65188
1.0305
0.67952
0.8457
0.92017
0.69345
0.67851
0.38063
0.37761
0.46349
0.39304
0.37678
0.55368
0.47453
0.50156
0.48754
0.51985
0.40914
0.40987
0.33175
0.16654
0.16338
0.13544
0.16791
0.19537
0.15879
0.25575
0.3642
0.31431
0.38458
0.42276
0.46383
0.45945
0.50759
0.37901
0.6955
0.63142
0.61106
0.67918
0.65699
0.75914
0.70427
0.66621
0.65933
0.6621
0.73101
0.70177
0.69769
0.7053
0.69483
0.74394
0.79516
0.78706
0.81569
0.73273
0.72121
0.66543
0.60191
1.046
0.65137
0.51026
0.47283
0.41929
0.49844
0.40308
0.39511
0.3633
0.40634
0.40079
0.41492
0.42091
0.36652
0.54617
0.4092
0.48702
0.50213
0.47867
0.56397
0.53131
0.40035
0.28959
0.30532
0.27384
0.20689
0.16469
0.19834
0.19906
0.18631
0.18705
0.29024
0.18129
0.32115
0.47799
0.56732
0.3908
0.30354
0.3129
0.30104
0.27928
0.23257
0.58528
0.59008
0.66706
0.70358
0.66351
0.72633
0.42905
0.66054
0.65182
0.69025
0.63316
0.53438
0.56816
0.53385
0.63253
0.53021
0.60283
0.62369
0.46925
0.78626
0.65934
0.64391
0.86772
0.56896
0.762
0.62152
0.83547
0.69515
0.55861
0.54009
0.53138
0.52673
0.58105
0.54815
0.7291
0.54052
0.44941
0.56197
0.46733
0.50323
0.67473
0.37845
0.47839
0.48096
0.46394
0.4564
0.43617
0.49093
0.54681
0.51467
0.75849
0.60025
0.55577
0.58725
0.8677
0.75582
0.4555
0.52903
0.60706
0.53664
0.52779
0.52966
0.71597
0.70765
0.59195
0.597
0.60927
0.57271
0.44125
0.56396
0.5336
0.73666
0.79586
0.67099
0.70002
0.50457
0.43084
0.37251
0.25907
0.34955
0.24075
0.17759
0.24426
0.25164
0.61647
0.68311
0.82539
0.5129
0.47772
0.33468
0.31513
0.17485
0.21492
0.17511
0.20435
0.18244
0.20116
0.17852
0.21662
0.33888
0.2773
0.42926
0.2706
0.24033
0.28834
0.2729
0.34048
0.20317
0.14165
0.14755
0.18978
0.16567
0.18226
0.16609
0.22414
0.1557
0.14071
0.16846
0.30023
0.22006
0.20409
0.22555
0.17609
0.1652
0.13663
0.12546
0.15943
0.2013
0.21273
0.21104
0.33169
0.3928
0.35042
0.34008
0.16693
0.24207
0.20233
0.24965
0.19108
0.23133
0.13221
0.1802
0.35629
0.20719
0.60318
0.35374
0.37523
0.55046
0.31071
0.36831
0.48426
0.41114
0.31584
0.32643
0.35175
0.3131
0.41597
0.21494
0.22731
0.27655
0.24707
0.37019
0.47102
0.40345
0.43523
0.35766
0.37156
0.62345
0.74822
0.55972
0.48628
0.33803
0.21794
0.22171
0.24553
0.20061
0.19812
0.20861
0.22945
0.22816
0.23669
0.27125
0.21542
0.22051
0.21516
0.25685
0.17015
0.23201
0.25765
0.19246
0.18411
0.2358
0.22107
0.19217
0.21479
0.20491
0.23298
0.3448
0.36581
0.26953
0.4861
0.2977
0.41058
0.37555
0.33058
0.29393
0.41069
0.40353
0.33466
0.25588
0.52249
0.27205
0.26109
0.2865
0.2966
0.34454
0.3536
0.54294
0.5586
0.5771
0.51737
0.56666
0.49759
0.42764
0.23178
0.37551
0.46595
0.44992
0.4094
0.4716
0.48368
0.43143
0.40967
0.34541
0.35405
0.30155
0.19798
0.19357
0.21707
0.25502
0.11395
0.094225
0.18587
0.23966
0.19924
0.16865
0.20151
0.19799
0.20798
0.2207
0.23845
0.20246
0.12285
0.16079
0.2498
0.19311
0.23448
0.26543
0.2684
0.21822
0.16753
0.12777
0.1359
0.14747
0.15735
0.11731
0.10699
0.1075
0.11534
0.11589
0.11291
0.10185
0.1109
0.13004
0.15678
0.29298
0.36019
0.32164
0.27841
0.34581
0.31036
0.36296
0.36842
0.35194
0.3497
0.23859
0.20298
0.22324
0.20551
0.39625
0.28058
0.36452
0.65565
0.6596
0.36764
0.35916
0.40804
0.55641
0.78661
0.66303
0.39737
0.35863
0.49207
0.30162
0.30431
0.28518
0.35119
0.46328
0.39305
0.44449
0.8261
0.52926
0.46018
0.38625
0.27511
0.27172
0.21089
0.20812
0.17393
0.16661
0.1936
0.2389
0.30262
0.27057
0.2741
0.20303
0.19643
0.22543
0.15057
0.1303
0.11537
0.15427
0.16003
0.16057
0.17775
0.27464
0.25332
0.10732
0.24962
0.18719
0.12967
0.1614
0.13484
0.15062
0.19542
0.25257
0.23271
0.3202
0.3125
0.33417
0.33671
0.28528
0.2296
0.25272
0.12416
0.37489
0.38725
0.37836
0.37572
0.50511
0.51397
0.35889
0.30672
0.30328
0.32517
0.36642
0.41872
0.39731
0.39162
0.50104
0.55607
0.65567
0.55008
0.58634
0.5984
0.76975
0.69471
0.74332
0.61717
0.60186
0.50283
0.61714
0.57911
0.51415
0.5004
0.45935
0.53174
0.55862
0.35563
0.48356
0.73431
0.54188
0.42905
0.67108
0.7224
0.62725
0.54011
0.60053
0.57975
0.78075
0.8505
0.71823
0.84144
0.81669
0.62509
0.58771
0.32247
0.21277
0.21685
0.27919
0.35561
0.53049
0.62967
0.51396
0.80106
0.68506
0.76339
0.63575
0.62907
0.6147
0.64965
0.63783
[truncated: 671 more rows]

## Sheet: Aug 2025
Ambient dose equivalent rate(µSv/h)
0.384
0.3958
0.40944
0.40112
0.39834
0.39014
0.40619
0.37928
0.37981
0.34961
0.19378
0.14002
0.14921
0.15035
0.25314
0.41138
0.59019
0.98849
1.403
1.7923
1.707
1.6277
1.2709
1.4842
1.7173
1.8286
1.0039
0.99107
0.89354
1.0039
1.2622
1.0618
0.98169
1.0638
1.1602
1.0086
0.94592
0.65511
0.58275
0.75798
0.66121
0.68696
0.83076
1.0099
1.2555
1.3979
0.87901
0.65988
0.38045
0.25865
0.20702
0.1534
0.11783
0.11984
0.13764
0.12286
0.12565
0.15089
0.169
0.19104
0.21418
0.21296
0.23282
0.2148
0.25526
0.2398
0.60557
0.7272
0.29114
0.42548
0.39156
0.26625
0.2079
0.20456
0.18161
0.20118
0.18999
0.2189
0.16861
0.15207
0.14855
0.18755
0.17015
0.23007
0.39868
0.56399
0.71395
0.62014
1.4496
0.89929
0.7633
0.75621
0.25046
0.34519
0.4373
0.31813
0.24919
0.21382
0.17235
0.14089
0.12098
0.13298
0.12662
0.15763
0.17624
0.17109
0.093423
0.091275
0.087824
0.10087
0.10918
0.12911
0.16718
0.20582
0.19133
0.22085
0.19455
0.1849
0.30372
0.38684
0.25439
0.44212
0.41965
0.31664
0.23635
0.29186
0.16884
0.19341
0.13941
0.13572
0.090887
0.054928
0.094161
0.10486
0.11781
0.12454
0.13226
0.14867
0.19778
0.29506
0.49215
0.66881
1.3225
1.2699
1.0385
0.91315
0.63286
0.71741
0.60949
0.67088
0.98771
1.0868
1.0278
1.0653
1.1975
1.167
0.93602
0.86074
1.4037
1.1251
0.98744
0.89565
0.6685
0.40322
0.36488
0.15695
0.16389
0.17867
0.14678
0.14885
0.16893
0.25209
0.36108
0.46361
0.60677
1.1893
1.8469
1.7788
1.6411
1.3004
1.3698
1.7722
1.9345
1.3666
1.7196
1.6481
1.1929
0.8178
0.72818
0.71793
0.84847
1.4157
1.552
1.5987
1.6461
1.5745
1.5586
1.5551
1.4703
1.4016
1.2324
1.1464
1.2009
1.0726
1.0759
1.2922
1.3652
0.85747
1.4231
2.4316
2.4457
2.4915
2.6707
2.6092
3.0002
3.0975
4.0062
3.1136
3.915
3.0804
3.0091
2.546
2.6902
3.0091
3.0299
2.9735
3.8271
3.6845
3.7833
3.9764
4.1912
4.0578
5.3858
5.3321
4.4751
4.0031
3.7508
3.8118
3.5553
3.6982
3.3932
3.8258
3.224
3.2306
3.806
2.8361
2.7316
2.9048
3.0959
2.6449
2.0821
2.1515
1.6867
1.78
1.4803
1.664
1.7165
1.7838
1.324
1.38
1.8576
1.5409
1.5121
1.521
1.1609
0.74863
0.75757
0.83658
0.88225
0.90927
1.2769
1.3225
1.3408
1.2854
1.5538
1.3461
1.5541
1.4545
2.089
1.5718
1.2787
1.4388
1.4493
0.98542
0.88305
0.93414
0.86471
0.86278
1.5346
1.6968
1.7224
1.6998
1.9086
3.1319
2.1132
2.5219
2.6554
3.1434
3.4767
3.2327
3.4918
3.7482
3.493
2.7264
2.124
2.3238
1.2533
0.83406
1.3835
0.81213
0.80396
0.81125
0.7816
0.62752
0.46357
1.2652
1.5723
1.7324
1.9782
1.8262
1.6693
1.3159
0.93892
0.78058
0.83233
0.92136
1.6394
1.6338
1.6689
1.7694
1.2016
1.9433
2.6474
3.507
3.5462
2.2576
2.7361
2.6407
2.4326
2.3687
2.4032
2.6562
2.5641
2.2847
2.303
1.9294
1.8387
1.9798
1.9784
1.9533
1.8633
1.8718
2.1868
2.512
2.622
2.7748
2.8443
2.4026
2.5693
2.7111
2.5781
3.0641
2.5772
2.0606
2.6714
2.7672
3.7574
2.9063
2.4055
2.4538
2.2218
2.1027
2.4385
1.3599
2.1218
1.3422
1.2741
1.2757
1.7016
2.6298
2.1283
2.5822
3.0742
3.2735
3.4784
4.2441
3.2852
3.1595
4.1754
2.8944
2.9547
2.9949
2.9797
2.7423
2.5559
1.7198
0.55312
0.8303
0.83369
0.64938
0.65556
0.67753
0.86508
0.94835
1.0243
0.86255
1.0962
1.0029
0.84511
0.99635
1.0006
1.1024
1.0551
0.82405
0.71437
0.70614
0.72088
0.69197
0.85031
0.82664
0.73903
0.89129
1.4968
1.4737
1.7027
1.0921
1.983
2.7927
2.6862
3.0664
3.1025
2.5835
2.7922
2.2346
1.6485
0.66168
0.82272
0.9349
0.58203
0.63714
0.88707
0.86505
1.2007
1.2946
1.014
0.99249
0.71699
0.90138
1.4102
1.4356
1.3192
1.563
1.4184
2.3895
2.1825
2.7896
2.1309
1.4903
2.1584
2.4408
2.0536
1.817
0.9152
0.65315
0.65792
0.63129
0.54197
0.43408
0.5033
0.55101
0.66186
0.97606
0.70167
1.0319
0.56587
0.56318
0.65085
0.677
0.77919
0.977
0.93516
0.81854
0.80167
0.76745
0.73014
0.66271
0.72357
0.62792
0.64418
0.64356
0.62134
0.63188
1.0276
1.1172
1.0951
0.72046
0.73231
0.93116
1.2302
1.9248
2.0684
2.216
1.9468
1.7512
1.0576
0.96556
1.0513
0.90397
0.8807
0.80455
0.93189
0.87906
0.6031
0.17796
0.47721
0.70104
0.70161
0.64202
0.58952
0.6058
0.6028
0.67082
0.76155
0.78837
0.80882
0.42024
0.46322
0.13396
0.66831
0.84115
0.89397
0.93822
1.1707
1.2656
1.2982
1.0774
1.13
1.1302
0.91876
0.98236
0.90559
0.8121
0.71542
0.73955
0.48446
0.52054
0.73531
0.47374
0.48684
0.3304
0.26678
0.31089
0.41035
0.35754
0.34888
0.33343
0.36241
0.27924
0.22611
0.19578
0.24029
0.27839
0.30695
0.4473
0.47013
0.34594
0.37497
0.29822
0.31619
0.29804
0.31116
0.29442
0.38008
0.40259
0.55405
0.55066
0.53699
0.55291
0.58128
0.60363
0.60557
0.55786
0.61011
0.64903
0.52358
0.40294
0.3321
0.30894
0.31414
0.33916
0.39338
0.31604
0.33196
0.36724
0.4323
0.46464
0.48574
0.44296
0.40075
0.22664
0.23931
0.24064
0.26751
0.2794
0.2418
0.21633
0.19676
0.286
0.37501
0.20836
0.20699
0.23783
0.31752
0.27865
0.21706
0.21754
0.25813
0.21675
0.26782
0.29634
0.3334
0.2565
0.28682
0.25558
0.2962
0.30715
0.31561
0.32832
0.439
0.41501
0.48872
0.51778
0.52736
0.61803
0.49281
0.44964
0.42769
0.35447
0.4347
0.36168
0.33505
0.29353
0.40272
0.51417
0.43033
0.45876
0.43051
0.46004
0.39199
0.43309
0.31493
0.28925
0.26857
0.33749
0.48989
0.70143
0.71772
0.64501
0.61483
0.64671
0.60326
0.59927
0.63413
0.68655
0.62269
0.56502
0.52436
0.6146
0.60319
0.50214
0.48177
0.52134
0.65101
0.64207
0.64467
0.6223
0.59394
0.5411
0.63711
0.62144
0.56771
0.59973
0.63117
0.57093
0.7401
0.63515
0.56655
0.69469
0.56746
0.53537
0.64902
0.54007
0.68373
0.61815
0.51003
0.32379
0.33368
0.34674
0.36273
0.37147
0.40494
0.57208
0.5356
0.66792
0.67735
0.65322
0.62109
0.59735
0.66338
0.57833
0.61909
0.60124
0.52843
0.45922
0.34894
0.36216
0.26121
0.26719
0.27557
0.29222
0.18113
0.26779
0.31518
0.29331
0.41536
0.30597
0.18345
0.2031
0.18333
0.1836
0.15418
0.1742
0.21332
0.19279
0.37805
0.24811
0.27776
0.29836
0.42458
0.43131
0.58517
0.38353
0.32314
0.31954
0.33699
0.29395
0.2988
0.29802
0.30611
0.25071
0.32795
0.36687
0.35251
0.44916
0.27025
0.29372
0.24688
0.36418
0.23392
0.19547
0.32418
0.26767
0.18717
0.26963
0.35116
0.32327
0.28495
0.28812
0.24275
0.20434
0.19363
0.2388
0.31457
0.23582
0.2182
0.30122
0.36096
0.19297
0.38841
0.28375
0.2377
0.41678
0.31039
0.29133
0.3993
0.37688
0.33259
0.2517
0.31646
0.3395
0.28512
0.27225
0.29643
0.28497
0.29936
0.181
0.24018
0.16524
0.19145
0.1596
0.16288
0.15114
0.14004
0.19301
0.20412
0.17372
0.18031
0.2309
0.2051
0.18226
0.21932
0.16336
0.16217
0.14178
0.16157
0.2172
0.18104
0.18992
0.20726
0.17891
0.1689
0.18926
0.19106
0.21247
0.27892
0.28098
0.28327
0.29182
0.27403
0.28679
0.31591
0.39843
0.45496
0.23022
0.24012
0.35813
0.50182
0.34506
0.37832
0.3603
0.26515
0.29416
0.21744
0.24773
0.23121
0.26634
0.38554
0.32197
0.42723
0.55211
0.59655
0.77324
0.86206
0.68316
0.59139
0.55118
0.50239
0.61237
0.89277
0.79077
0.58457
0.63095
0.46086
0.4908
0.4095
0.49955
0.28413
0.292
0.26867
0.28385
0.25438
0.27168
0.26646
0.32815
0.34587
0.40738
0.3383
0.40907
0.30174
0.43614
0.35416
0.24723
0.23937
0.19919
0.23055
0.32134
0.28992
0.33526
0.35632
0.29085
0.31985
0.25361
0.24011
0.35186
0.27573
0.37198
0.31895
0.33401
0.25337
0.25928
0.32165
0.24249
0.24945
0.3023
0.27904
0.41155
0.33043
0.26998
0.34362
0.30646
0.40328
0.378
0.46167
0.47028
0.36367
0.36809
0.29148
0.60989
0.61458
0.37668
0.46379
0.63798
0.58499
0.58912
0.50463
0.48478
0.45219
0.46391
0.63252
0.5807
0.42177
0.49335
0.40768
0.41461
0.39549
0.4392
0.53299
0.7258
0.62208
0.66621
0.63777
0.7609
0.77927
0.60641
0.75751
0.60699
0.51024
0.47044
0.4361
0.46121
0.40967
0.40261
0.36401
0.41922
0.7485
0.86371
0.77749
0.60663
0.59646
0.4383
0.29027
0.26461
0.27524
0.20243
0.15556
0.14646
0.13563
0.3829
0.26417
0.2436
0.22588
0.2048
0.32028
0.39359
0.34497
0.23364
0.19969
0.28511
0.3228
0.32896
0.37549
0.22221
0.25365
0.27648
0.26838
0.30342
0.58269
0.5755
0.44587
0.47839
0.47435
0.68012
0.80864
0.69551
0.60653
0.82804
0.78285
0.68418
0.63588
0.56634
0.52082
0.65577
0.74725
0.69589
0.6108
0.69907
0.68495
0.71433
0.64877
0.55473
0.60086
0.56358
0.62993
0.62174
0.63313
0.74283
0.7069
0.65311
0.49854
0.71042
0.78864
0.67736
0.73412
0.92343
0.85769
0.50479
0.48283
0.54512
0.52934
0.52114
0.60391
0.56942
0.61467
1.0071
0.59764
0.54541
0.51235
0.45445
0.44434
0.68292
0.64336
0.75843
0.71683
0.78508
0.73681
0.86761
0.70381
0.76839
1.0782
1.011
0.82201
0.87591
0.77235
0.79528
0.88996
0.73052
0.92488
0.79725
0.81049
0.87592
0.82263
0.83753
0.65124
0.92773
0.75858
0.9795
0.82982
0.57833
0.77804
0.81384
0.60635
0.68572
0.82856
0.69984
0.55666
0.54832
0.35921
0.3821
0.44277
0.3735
0.35068
0.52215
0.43806
0.46164
0.43658
0.449
0.3822
0.36316
0.37948
0.27678
0.20838
0.29487
0.375
0.30025
0.3445
0.39043
0.41265
0.47036
0.43387
0.40704
0.33079
0.66481
0.68612
0.49716
0.5518
0.67867
0.59964
0.65606
0.71841
0.76798
0.7446
0.78368
0.67989
0.57039
0.6554
0.53286
0.51358
0.65606
0.90885
0.5883
0.48019
0.41864
0.43843
0.42509
0.37384
0.38806
0.3452
0.40494
0.43797
0.43563
0.41784
0.3923
0.43775
0.47796
0.47041
0.60674
0.65394
0.49955
0.54198
0.53966
0.69498
0.70599
0.45151
0.47851
0.48609
0.54753
0.58902
0.48916
0.46046
0.64057
0.60889
0.57402
0.54437
0.57882
0.53718
0.48998
0.34833
0.5082
0.40318
0.49737
0.50148
0.51988
0.49693
0.84184
0.54714
0.54576
0.50368
0.66796
0.60976
0.68088
0.5741
0.53716
0.51191
0.36565
0.40275
0.25193
0.28013
0.32658
0.34396
0.41165
0.45747
0.57689
0.47405
0.38028
0.24165
0.17513
0.27973
0.26403
0.1887
0.15736
0.17402
0.18978
0.21026
0.184
0.19421
0.23632
0.27252
0.3064
0.29045
0.36671
0.53753
0.50685
0.53715
0.52151
0.59171
0.57912
0.49976
0.45559
0.55008
0.61382
0.55223
0.59129
0.52798
0.48465
0.71367
0.57808
0.56382
0.69867
0.45533
0.68754
0.57615
0.63401
0.71012
0.52266
0.47803
0.45577
0.49346
0.49281
0.5005
0.49697
0.41141
0.43592
0.47111
0.5142
0.56242
0.38892
0.35841
0.37605
0.38256
0.45645
0.39371
0.45092
0.49245
0.41855
0.47148
0.51089
0.48899
0.54521
0.56975
0.57667
0.54864
0.43703
0.3859
0.3014
0.27336
0.19632
0.22096
0.19478
0.29785
0.51012
0.56973
0.73948
0.41976
0.44315
0.27992
0.31064
0.16246
0.16133
0.20042
0.1542
0.14074
0.16209
0.14289
0.17241
0.20265
0.32086
0.30036
0.34326
0.2314
0.23221
0.21262
0.31537
0.22867
0.23267
0.16526
0.12951
0.1835
0.18597
0.19755
0.17996
0.19118
0.18512
0.18028
0.18851
0.17339
0.17313
0.20461
0.19944
0.18151
0.18958
0.1879
0.21953
0.21305
0.26189
0.19017
0.19242
0.35946
0.32291
0.17583
0.18509
0.16936
0.16931
0.19451
0.26052
0.41594
0.48483
0.35376
0.19798
0.21887
0.22769
0.1763
0.17553
0.18371
0.20182
0.19308
0.19674
0.20624
0.2126
0.21254
0.20576
0.28987
0.34846
0.23971
0.1999
0.21019
0.36563
0.22926
0.29199
0.33501
0.36274
0.34164
0.42024
0.36172
0.3251
0.25924
0.31317
0.20502
0.30484
0.30682
0.36096
0.25554
0.21589
0.19691
0.21562
0.35178
0.33088
0.2768
0.23472
0.23648
0.34607
0.39454
0.31028
0.28968
0.40246
0.35974
0.37122
0.30938
0.20507
0.25389
0.28789
0.26308
0.29068
0.38069
0.38356
0.50725
0.4433
0.4294
0.47196
0.31792
0.28772
0.31242
0.36332
0.42611
0.28331
0.22008
0.27672
0.23775
0.29873
0.27243
0.29131
0.24625
0.22934
0.21504
0.18753
0.17369
0.17253
0.16573
0.18215
0.19377
0.17171
0.2012
0.18577
0.1917
0.17472
0.16611
0.18565
0.18248
0.21508
0.20722
0.19878
0.21935
0.23012
0.23085
0.23993
0.24057
0.18626
0.20618
0.19685
0.24934
0.23427
0.22946
0.22573
0.27052
0.29614
0.3214
0.26529
0.31129
0.2692
0.26083
0.21618
0.26672
0.23687
0.23193
0.26382
0.21302
0.25818
0.26128
0.34708
0.37575
0.27025
0.24704
0.22501
0.21952
0.22896
0.26042
0.28881
0.29145
0.25647
0.18915
0.22243
0.1893
0.19335
0.21794
0.2412
0.27684
0.28864
0.24914
0.18812
0.18432
0.1978
0.21387
0.2292
0.27522
0.25847
0.25877
0.22192
0.24707
0.23042
0.1798
0.18623
0.18214
0.18101
0.18959
0.192
0.16556
0.1849
0.24095
0.20156
0.23044
0.23867
0.23507
0.24294
0.2701
0.24426
0.27598
0.32341
0.27622
0.31108
0.34565
0.34668
0.32262
0.43989
0.33309
0.28082
0.28407
0.29962
0.24841
0.22862
0.27786
0.31231
0.29323
0.48577
0.49888
0.35774
0.4843
0.38899
0.26204
0.27169
0.41883
0.32505
0.30862
0.36235
0.28038
0.30333
0.25785
0.24617
0.19593
0.41914
0.50071
0.66357
0.60152
0.56871
0.46527
0.29532
0.34856
0.32695
0.36375
0.7868
1.0033
0.87544
0.76158
0.54982
0.39877
0.32647
0.24769
0.30579
0.32886
0.27387
0.30991
0.24786
0.31119
0.27672
0.25001
0.33074
0.57504
0.27279
0.25852
0.23619
0.18312
0.34012
0.2687
0.25307
0.22715
0.25502
0.2251
0.22091
0.31302
0.22846
0.17401
0.13694
0.15081
0.22357
0.27099
0.3233
0.28686
0.28975
0.32423
0.37032
0.35378
0.36241
0.36223
0.36893
0.41262
0.44297
0.47524
0.46404
0.5148
0.48875
0.53752
0.51849
0.61176
0.57175
0.63085
0.65718
0.62984
0.64013
0.63578
0.61052
0.57229
0.66035
0.55611
0.53072
0.69162
0.62248
0.60448
0.56371
0.54018
0.75788
0.75507
0.69531
0.75908
0.81041
0.72919
0.71031
0.76754
0.80373
0.84965
0.76672
0.75808
0.71041
0.66408
0.68016
0.66878
0.63524
0.62131
0.54253
0.57871
0.3308
0.4174
0.37045
0.37761
0.41925
0.4159
0.40446
0.40119
0.37583
0.35499
0.32786
0.34074
0.29155
0.25785
0.1504
0.1414
0.15009
0.19867
0.2161
0.18521
0.26422
0.25915
0.27038
0.26926
0.24471
0.32522
0.3575
0.35721
0.35262
0.40051
0.42183
0.41845
0.40967
0.48857
0.51527
0.52454
0.58302
0.64344
0.66153
0.67002
0.89902
0.69718
0.62612
0.59965
0.22309
0.51174
0.66809
0.71482
0.65049
0.89962
0.80801
0.72329
0.7264
0.8738
0.92641
0.77764
0.80711
0.9212
1.0592
1.0924
1.0839
1.0591
0.89729
0.9335
0.77954
0.7165
0.66253
0.58817
0.4151
0.5477
0.59282
0.55515
0.54206
0.72121
0.544
0.66765
0.45942
0.47965
0.53607
0.41716
0.73739
0.67726
0.9508
0.80022
0.88382
0.8823
0.87197
1.0107
0.93281
0.64537
0.78651
0.57009
0.57441
0.56182
0.6644
0.51689
0.46378
0.37494
0.36483
0.51381
0.54921
0.40474
0.575
0.57191
0.48008
0.36352
0.45559
0.47372
0.42007
0.4876
0.42569
0.38594
0.54405
0.48067
0.39722
0.49886
0.42298
0.4601
0.45035
0.41166
0.46916
0.42973
0.40251
0.41088
0.32627
0.31703
0.33157
0.31984
0.50596
0.43304
0.38766
0.37149
0.4286
0.45616
0.37141
0.37279
0.35579
0.2904
0.32933
0.3537
0.32403
0.26877
0.27648
0.2994
0.20197
0.2915
0.361
0.34343
0.28157
0.26375
0.48941
0.35896
0.28451
0.26745
0.28844
0.25735
0.36801
0.31151
0.29103
0.33726
0.25811
0.33761
0.27319
0.24981
0.20517
0.16587
0.1608
0.16419
0.13901
0.15175
0.16971
0.1921
0.26553
0.34999
0.32977
0.36798
0.20283
0.2415
0.29335
0.33817
0.35836
0.34327
0.34876
0.34414
0.54412
0.48679
0.38371
0.16818
0.18227
0.17879
0.21468
0.21615
0.22918
0.41425
0.53162
0.60805
0.50541
0.33588
0.36182
0.30465
0.21102
0.20926
0.25561
0.22788
0.19556
0.28063
0.2751
0.22047
0.21292
0.23904
0.24997
0.27276
0.2518
0.2655
0.27237
0.29188
0.24654
0.26158
0.27456
0.23691
0.23646
0.26806
0.24245
0.34582
0.33253
0.33163
0.30757
0.30913
0.27118
0.29701
0.25628
0.38125
0.32635
0.34517
0.39722
0.48624
0.47269
0.52287
0.44654
0.42312
0.40565
0.23182
0.15177
0.12756
0.13381
0.12905
0.16218
0.14365
0.18371
0.2654
0.24929
0.34343
0.45823
0.47951
0.46735
0.33684
0.29026
0.41483
0.40289
0.4304
0.44473
0.43591
0.78222
0.6883
0.56011
0.65158
0.66106
0.83964
0.86849
0.46032
0.45324
0.45251
0.40109
0.4884
0.48558
0.67387
0.69088
0.55006
0.49888
0.48851
0.49579
0.58853
0.57295
0.55335
0.64113
0.56491
0.71252
0.78234
0.6285
0.51643
0.6942
0.67181
0.71967
0.62215
0.69304
0.77539
0.74165
0.80651
0.85256
0.86116
0.71794
0.71117
0.78693
0.77512
0.81464
0.6568
0.7635
0.58279
0.69621
0.73631
0.47137
0.55931
0.61042
0.60546
0.50535
0.4518
0.35229
0.31399
0.41506
0.46374
0.50069
0.53231
0.52768
0.54656
0.48155
0.65318
0.77927
0.47644
0.50708
0.50101
0.50827
0.48976
0.47159
0.48765
0.4907
0.48876
0.49476
0.11172
0.1233
0.10964
0.11928
0.11391
0.12015
0.13007
0.11776
0.13417
0.11452
0.1204
0.11572
0.13433
0.11842
0.12516
0.11592
0.11991
0.10951
0.071581
0.055328
0.060981
0.12831
0.1478
0.12588
0.15251
0.19912
0.10505
0.11833
0.14166
0.15967
0.15017
0.12726
0.16537
0.11055
0.11114
0.11155
0.12573
0.16059
0.12517
0.10915
0.12495
0.15745
0.13091
0.11692
0.13936
[truncated: 928 more rows]

[truncated: 1 more sheets: Sep 2025]
