# Supplementary material for: Environmental radiation assessment in the specified living areas for returnees of Okuma Town, Fukushima prefecture: Field measurements prior to decontamination
Source: PLoS One. 2026 Jul 24;21(7):e0354457. doi: 10.1371/journal.pone.0354457 (PMC13399351; doi:10.1371/journal.pone.0354457)
Supplement: S2 File — (XLSX) [file pone.0354457.s002.xlsx]

## Sheet: Sheet1
Area	Center_Ambient dose equivalent rates	Front_Ambient dose equivalent rates	Back_Ambient dose equivalent rates	Right_Ambient dose equivalent rates	Left_Ambient dose equivalent rates
1	2.66	7.02	6.54	6.92	6.98
1	3.86	5.96	7.46	14.6	9.52
1	2.74	7.05	2.9	6	5.3
1	4.99	7.04	22.9	10.4	7.76
1	3.39	3.12	5.42	3.24	3.28
1	5.28	12.1	11.5	9.2	6.96
1	6.67	10	13	13	10.8
1	2.59	7.36	9.09	5.2	2.71
1	0.67	0.3	0.54	0.7	0.4
1	8.48	15.6	12.1	8.97	7.3
1	2.16	6.16	5.84	7.07	5.8
1	2.44	8.33	5.31	4.62	4.19
1	4.75	7.73	7.43	12.3	7.04
1	0.69	1.24	4.03	3.36	1.56
1	4.48	7.83	8.2	9.62	8.45
1	4.54	10.5	7.35	10.5	3.1
1	3.85	8.65	6.48	9.23	4.5
1	0.82	6.18	3.86	5.98	2.86
1	5.2	4.4	7.23	7.8	10.5
1	3.16	7.39	7.8	7.68	6.28
1	3.13	6.14	3.25	7.85	4.96
1	7.41	22.1	12.7	19.3	18.7
1	6.93	5.78	10.3	8.2	8.4
1	5.32	11.1	10.3	6.3	14.1
1	4.33	7.39	5.82	5.95	5.8
2	1.03	1.78	1.82	1.41	2.2
2	0.45	1.09	1.01	1.4	1.05
2	0.9	1.33	1.66	1.4	1.43
2	1.01	1.54	0.85	1.6	1.18
2	0.92	1.86	1.44	1.21	1.56
2	1.25	1.3	1.63	0.99	1.35
2	2.1	3.15	2.83	2.45	2.63
2	0.69	1.22	1.1	1.39	1.26
2	1.42	2.03	1.25	2.22	0
2	0.44	0.67	0.9	0.67	0.87
2	2.03	3.27	2.95	1.73	2.94
2	1.2	1.28	1.38	1.77	0.88
2	2.12	7.24	5.68	3.73	4.94
2	0.78	0.87	0.86	0.88	1.21
2	0.68	1.16	1.46	1.32	1.63
2	1.01	1.88	3.77	3.72	1.99
2	1.07	3	2.22	3.63	2.83
2	0.73	1.39	1.55	1.05	1.4
2	0.75	1.15	1.61	1.83	1.88
2	1.51	1.15	2.56	2.83	1.82
2	1.58	2.9	4.35	2.87	3.75
2	0.81	1.45	1.37	1.8	1.11
2	1.03	2.4	1.02	1.32	1.27
2	1.29	2.72	0.96	1.13	1.47
2	1.23	1.77	2.21	1.8	1.18
2	0.68	2.22	1.35	1.53	1.71
2	0.76	1.19	1.18	1.32	0.98
2	0.85	1.17	1.17	2.07	1.58
2	1.54	2.35	2.85	2.6	2.77
2	1.29	2.45	2.48	1.88	3.35
2	1.17	1.32	1.89	1.92	1.66
2	1.4	1.82	1.72	1.9	1.67
2	0.89	0.97	2.07	1.48	0.85
2	0.88	1.44	1.18	1.37	1.7
2	0.94	1.83	2.06	1.64	1.57
2	0.72	2.09	1.22	1.6	1.73
2	0.85	1.98	1.67	1.55	2.44
2	0.86	2.07	2.71	2.34	1.55
2	0.43	1.25	0.71	1.27	1.11
2	0.81	1.47	1.71	1.4	2.05
2	0.92	1.76	2.55	2.14	1.39
2	0.74	1.85	1.56	1.9	1.48
2	0.77	1.33	1.11	2.13	0.75
2	1.66	3.29	2.96	4.84	3.26
2	0.75	1.37	1.77	1.29	1.48
2	0.97	1.55	1.96	1.56	1.46
2	0.68	1.3	1.2	0.91	1.37
2	0.91	1.45	1.61	1.09	0
2	2.47	2.85	2.52	1.96	2.82
2	1	1.04	1.22	0.81	1.22
2	0.52	0.69	1.7	0.99	2.03
2	1.76	2.94	2.51	2.91	2.27
2	0.42	1.15	0.65	0.58	0.84
2	0.98	1.51	1.37	2.03	0.79
2	1.26	2.77	2.96	3.75	2.94
2	0.66	1.22	1.63	1.61	1.77
2	1.13	1.34	1.87	2.23	1.93
2	0.75	1.51	1.93	1.8	1.44
2	0.54	0.95	1.85	1.46	2.5
2	1.2	2.23	1.79	1.66	1.86
2	1.18	1.94	1.92	1.61	1.8
2	0.93	1.26	1.84	1.21	1.78
2	0.81	1.41	2.04	1.79	1.24
2	0.53	1	1.06	0.8	1.19
2	0.84	2.63	1.59	2.09	1.46
2	1.8	1.9	2.39	3.31	3.16
2	0.9	0.91	1.33	2.32	1.28
2	0.88	2.04	1.58	1.62	2.23
2	0.86	1.59	1.22	1.36	1.43
2	0.85	2.44	2.05	2.25	2.15
2	0.78	1.12	1.19	1.16	1.55
2	0.77	1.39	0.59	1.04	1.4
2	0.65	2.4	1.37	1.37	1.17
3	0.43	0.43	0.96	1.2	1.35
3	0.24	0.45	0.35	0.23	0.39
3	0.45	0.55	0.63	0.49	0.9
3	0.22	0.8	0.45	0.65	0.64
3	0.3	0.32	0.34	0.43	0.45
3	0.99	1.02	1.39	1.03	1.21
3	0.6	1.03	1.24	0.87	1.12
3	0.75	1.44	1.3	1.84	1.39
3	0.96	0.44	1.54	0.68	0.44
